# Supplementary material for: Species diversity of fish at the Wuzhizhou Island, South China Sea, based on environmental DNA
Source: Biodivers Data J. 2024 Jun 14;12:e127120. doi: 10.3897/BDJ.12.e127120 (PMC11193053; doi:10.3897/BDJ.12.e127120)
Supplement: Supplementary material 1 — Fish taxon-occurrences surrounding WZZ, Hainan Province, China based on eDNA [file bdj-12-e127120-s001.csv]

occurrenceID	scientificName	kingdom	phylum	class	order	family	genus	taxonRank	locality	county	stateProvince	country	waterBody	habitat	locationID	decimalLatitude	decimalLongitude	geodeticDatum	basisOfRecord	eventDate	samplingProtocol
WZZD20230101	Abudefduf notatus (Day, 1870)	Animalia	Chordata	Osteichthyes	Perciformes	Pomacentridae	Abudefduf	species	Haitang district	Sanya	Hainan	China	South China Sea	Marine	WZZD-1	18.304	109.767	WGS84	MaterialSample	2023-01-15/2023-09-08	hydrophore collects seawater eDNA samples
WZZD20230102	Abudefduf notatus (Day, 1870)	Animalia	Chordata	Osteichthyes	Perciformes	Pomacentridae	Abudefduf	species	Haitang district	Sanya	Hainan	China	South China Sea	Marine	WZZD-2	18.314	109.773	WGS84	MaterialSample	2023-01-15/2023-09-08	hydrophore collects seawater eDNA samples
WZZD20230103	Abudefduf notatus (Day, 1870)	Animalia	Chordata	Osteichthyes	Perciformes	Pomacentridae	Abudefduf	species	Haitang district	Sanya	Hainan	China	South China Sea	Marine	WZZD-3	18.315	109.773	WGS84	MaterialSample	2023-01-15/2023-09-08	hydrophore collects seawater eDNA samples
WZZD20230104	Abudefduf notatus (Day, 1870)	Animalia	Chordata	Osteichthyes	Perciformes	Pomacentridae	Abudefduf	species	Haitang district	Sanya	Hainan	China	South China Sea	Marine	WZZD-4	18.315	109.769	WGS84	MaterialSample	2023-01-15/2023-09-08	hydrophore collects seawater eDNA samples
WZZD20230105	Abudefduf notatus (Day, 1870)	Animalia	Chordata	Osteichthyes	Perciformes	Pomacentridae	Abudefduf	species	Haitang district	Sanya	Hainan	China	South China Sea	Marine	WZZD-5	18.314	109.766	WGS84	MaterialSample	2023-01-15/2023-09-08	hydrophore collects seawater eDNA samples
WZZD20230106	Abudefduf notatus (Day, 1870)	Animalia	Chordata	Osteichthyes	Perciformes	Pomacentridae	Abudefduf	species	Haitang district	Sanya	Hainan	China	South China Sea	Marine	WZZD-6	18.314	109.759	WGS84	MaterialSample	2023-01-15/2023-09-08	hydrophore collects seawater eDNA samples
WZZD20230201	Abudefduf septemfasciatus (Cuvier, 1830)	Animalia	Chordata	Osteichthyes	Perciformes	Pomacentridae	Abudefduf	species	Haitang district	Sanya	Hainan	China	South China Sea	Marine	WZZD-1	18.304	109.767	WGS84	MaterialSample	2022-06-26/2023-09-08	hydrophore collects seawater eDNA samples
WZZD20230202	Abudefduf septemfasciatus (Cuvier, 1830)	Animalia	Chordata	Osteichthyes	Perciformes	Pomacentridae	Abudefduf	species	Haitang district	Sanya	Hainan	China	South China Sea	Marine	WZZD-2	18.314	109.773	WGS84	MaterialSample	2022-06-26/2023-09-08	hydrophore collects seawater eDNA samples
WZZD20230203	Abudefduf septemfasciatus (Cuvier, 1830)	Animalia	Chordata	Osteichthyes	Perciformes	Pomacentridae	Abudefduf	species	Haitang district	Sanya	Hainan	China	South China Sea	Marine	WZZD-3	18.315	109.773	WGS84	MaterialSample	2022-06-26/2023-09-08	hydrophore collects seawater eDNA samples
WZZD20230204	Abudefduf septemfasciatus (Cuvier, 1830)	Animalia	Chordata	Osteichthyes	Perciformes	Pomacentridae	Abudefduf	species	Haitang district	Sanya	Hainan	China	South China Sea	Marine	WZZD-4	18.315	109.769	WGS84	MaterialSample	2022-06-26/2023-09-08	hydrophore collects seawater eDNA samples
WZZD20230205	Abudefduf septemfasciatus (Cuvier, 1830)	Animalia	Chordata	Osteichthyes	Perciformes	Pomacentridae	Abudefduf	species	Haitang district	Sanya	Hainan	China	South China Sea	Marine	WZZD-5	18.314	109.766	WGS84	MaterialSample	2022-06-26/2023-09-08	hydrophore collects seawater eDNA samples
WZZD20230206	Abudefduf septemfasciatus (Cuvier, 1830)	Animalia	Chordata	Osteichthyes	Perciformes	Pomacentridae	Abudefduf	species	Haitang district	Sanya	Hainan	China	South China Sea	Marine	WZZD-6	18.314	109.759	WGS84	MaterialSample	2022-06-26/2023-09-08	hydrophore collects seawater eDNA samples
WZZD20230302	Abudefduf sexfasciatus (Lacepede, 1801)	Animalia	Chordata	Osteichthyes	Perciformes	Pomacentridae	Abudefduf	species	Haitang district	Sanya	Hainan	China	South China Sea	Marine	WZZD-2	18.314	109.773	WGS84	MaterialSample	2022-06-26/2023-09-08	hydrophore collects seawater eDNA samples
WZZD20230303	Abudefduf sexfasciatus (Lacepede, 1801)	Animalia	Chordata	Osteichthyes	Perciformes	Pomacentridae	Abudefduf	species	Haitang district	Sanya	Hainan	China	South China Sea	Marine	WZZD-3	18.315	109.773	WGS84	MaterialSample	2022-06-26/2023-09-08	hydrophore collects seawater eDNA samples
WZZD20230304	Abudefduf sexfasciatus (Lacepede, 1801)	Animalia	Chordata	Osteichthyes	Perciformes	Pomacentridae	Abudefduf	species	Haitang district	Sanya	Hainan	China	South China Sea	Marine	WZZD-4	18.315	109.769	WGS84	MaterialSample	2022-06-26/2023-09-08	hydrophore collects seawater eDNA samples
WZZD20230305	Abudefduf sexfasciatus (Lacepede, 1801)	Animalia	Chordata	Osteichthyes	Perciformes	Pomacentridae	Abudefduf	species	Haitang district	Sanya	Hainan	China	South China Sea	Marine	WZZD-5	18.314	109.766	WGS84	MaterialSample	2022-06-26/2023-09-08	hydrophore collects seawater eDNA samples
WZZD20230306	Abudefduf sexfasciatus (Lacepede, 1801)	Animalia	Chordata	Osteichthyes	Perciformes	Pomacentridae	Abudefduf	species	Haitang district	Sanya	Hainan	China	South China Sea	Marine	WZZD-6	18.314	109.759	WGS84	MaterialSample	2022-06-26/2023-09-08	hydrophore collects seawater eDNA samples
WZZD20230401	Abudefduf sordidus (Forsskal, 1775)	Animalia	Chordata	Osteichthyes	Perciformes	Pomacentridae	Abudefduf	species	Haitang district	Sanya	Hainan	China	South China Sea	Marine	WZZD-1	18.304	109.767	WGS84	MaterialSample	2022-06-26/2023-09-08	hydrophore collects seawater eDNA samples
WZZD20230402	Abudefduf sordidus (Forsskal, 1775)	Animalia	Chordata	Osteichthyes	Perciformes	Pomacentridae	Abudefduf	species	Haitang district	Sanya	Hainan	China	South China Sea	Marine	WZZD-2	18.314	109.773	WGS84	MaterialSample	2022-06-26/2023-09-08	hydrophore collects seawater eDNA samples
WZZD20230403	Abudefduf sordidus (Forsskal, 1775)	Animalia	Chordata	Osteichthyes	Perciformes	Pomacentridae	Abudefduf	species	Haitang district	Sanya	Hainan	China	South China Sea	Marine	WZZD-3	18.315	109.773	WGS84	MaterialSample	2022-06-26/2023-09-08	hydrophore collects seawater eDNA samples
WZZD20230404	Abudefduf sordidus (Forsskal, 1775)	Animalia	Chordata	Osteichthyes	Perciformes	Pomacentridae	Abudefduf	species	Haitang district	Sanya	Hainan	China	South China Sea	Marine	WZZD-4	18.315	109.769	WGS84	MaterialSample	2022-06-26/2023-09-08	hydrophore collects seawater eDNA samples
WZZD20230405	Abudefduf sordidus (Forsskal, 1775)	Animalia	Chordata	Osteichthyes	Perciformes	Pomacentridae	Abudefduf	species	Haitang district	Sanya	Hainan	China	South China Sea	Marine	WZZD-5	18.314	109.766	WGS84	MaterialSample	2022-06-26/2023-09-08	hydrophore collects seawater eDNA samples
WZZD20230406	Abudefduf sordidus (Forsskal, 1775)	Animalia	Chordata	Osteichthyes	Perciformes	Pomacentridae	Abudefduf	species	Haitang district	Sanya	Hainan	China	South China Sea	Marine	WZZD-6	18.314	109.759	WGS84	MaterialSample	2022-06-26/2023-09-08	hydrophore collects seawater eDNA samples
WZZD20230501	Abudefduf vaigiensis (Quoy & Gaimard, 1825)	Animalia	Chordata	Osteichthyes	Perciformes	Pomacentridae	Abudefduf	species	Haitang district	Sanya	Hainan	China	South China Sea	Marine	WZZD-1	18.304	109.767	WGS84	MaterialSample	2022-06-26/2023-09-08	hydrophore collects seawater eDNA samples
WZZD20230502	Abudefduf vaigiensis (Quoy & Gaimard, 1825)	Animalia	Chordata	Osteichthyes	Perciformes	Pomacentridae	Abudefduf	species	Haitang district	Sanya	Hainan	China	South China Sea	Marine	WZZD-2	18.314	109.773	WGS84	MaterialSample	2022-06-26/2023-09-08	hydrophore collects seawater eDNA samples
WZZD20230503	Abudefduf vaigiensis (Quoy & Gaimard, 1825)	Animalia	Chordata	Osteichthyes	Perciformes	Pomacentridae	Abudefduf	species	Haitang district	Sanya	Hainan	China	South China Sea	Marine	WZZD-3	18.315	109.773	WGS84	MaterialSample	2022-06-26/2023-09-08	hydrophore collects seawater eDNA samples
WZZD20230504	Abudefduf vaigiensis (Quoy & Gaimard, 1825)	Animalia	Chordata	Osteichthyes	Perciformes	Pomacentridae	Abudefduf	species	Haitang district	Sanya	Hainan	China	South China Sea	Marine	WZZD-4	18.315	109.769	WGS84	MaterialSample	2022-06-26/2023-09-08	hydrophore collects seawater eDNA samples
WZZD20230505	Abudefduf vaigiensis (Quoy & Gaimard, 1825)	Animalia	Chordata	Osteichthyes	Perciformes	Pomacentridae	Abudefduf	species	Haitang district	Sanya	Hainan	China	South China Sea	Marine	WZZD-5	18.314	109.766	WGS84	MaterialSample	2022-06-26/2023-09-08	hydrophore collects seawater eDNA samples
WZZD20230506	Abudefduf vaigiensis (Quoy & Gaimard, 1825)	Animalia	Chordata	Osteichthyes	Perciformes	Pomacentridae	Abudefduf	species	Haitang district	Sanya	Hainan	China	South China Sea	Marine	WZZD-6	18.314	109.759	WGS84	MaterialSample	2022-06-26/2023-09-08	hydrophore collects seawater eDNA samples
WZZD20230604	Chrysiptera biocellata (Quoy & Gaimard, 1825)	Animalia	Chordata	Osteichthyes	Perciformes	Pomacentridae	Chrysiptera	species	Haitang district	Sanya	Hainan	China	South China Sea	Marine	WZZD-4	18.315	109.769	WGS84	MaterialSample	2023-09-06/2023-09-08	hydrophore collects seawater eDNA samples
WZZD20230605	Chrysiptera biocellata (Quoy & Gaimard, 1825)	Animalia	Chordata	Osteichthyes	Perciformes	Pomacentridae	Chrysiptera	species	Haitang district	Sanya	Hainan	China	South China Sea	Marine	WZZD-5	18.314	109.766	WGS84	MaterialSample	2023-09-06/2023-09-08	hydrophore collects seawater eDNA samples
WZZD20230606	Chrysiptera biocellata (Quoy & Gaimard, 1825)	Animalia	Chordata	Osteichthyes	Perciformes	Pomacentridae	Chrysiptera	species	Haitang district	Sanya	Hainan	China	South China Sea	Marine	WZZD-6	18.314	109.759	WGS84	MaterialSample	2023-09-06/2023-09-08	hydrophore collects seawater eDNA samples
WZZD20230701	Chrysiptera brownriggii (Bennett, 1828)	Animalia	Chordata	Osteichthyes	Perciformes	Pomacentridae	Chrysiptera	species	Haitang district	Sanya	Hainan	China	South China Sea	Marine	WZZD-1	18.304	109.767	WGS84	MaterialSample	2023-09-06/2023-09-08	hydrophore collects seawater eDNA samples
WZZD20230702	Chrysiptera brownriggii (Bennett, 1828)	Animalia	Chordata	Osteichthyes	Perciformes	Pomacentridae	Chrysiptera	species	Haitang district	Sanya	Hainan	China	South China Sea	Marine	WZZD-2	18.314	109.773	WGS84	MaterialSample	2023-09-06/2023-09-08	hydrophore collects seawater eDNA samples
WZZD20230703	Chrysiptera brownriggii (Bennett, 1828)	Animalia	Chordata	Osteichthyes	Perciformes	Pomacentridae	Chrysiptera	species	Haitang district	Sanya	Hainan	China	South China Sea	Marine	WZZD-3	18.315	109.773	WGS84	MaterialSample	2023-09-06/2023-09-08	hydrophore collects seawater eDNA samples
WZZD20230704	Chrysiptera brownriggii (Bennett, 1828)	Animalia	Chordata	Osteichthyes	Perciformes	Pomacentridae	Chrysiptera	species	Haitang district	Sanya	Hainan	China	South China Sea	Marine	WZZD-4	18.315	109.769	WGS84	MaterialSample	2023-09-06/2023-09-08	hydrophore collects seawater eDNA samples
WZZD20230801	Chrysiptera glauca (Cuvier, 1830)	Animalia	Chordata	Osteichthyes	Perciformes	Pomacentridae	Chrysiptera	species	Haitang district	Sanya	Hainan	China	South China Sea	Marine	WZZD-1	18.304	109.767	WGS84	MaterialSample	2023-09-06/2023-09-08	hydrophore collects seawater eDNA samples
WZZD20230802	Chrysiptera glauca (Cuvier, 1830)	Animalia	Chordata	Osteichthyes	Perciformes	Pomacentridae	Chrysiptera	species	Haitang district	Sanya	Hainan	China	South China Sea	Marine	WZZD-2	18.314	109.773	WGS84	MaterialSample	2023-09-06/2023-09-08	hydrophore collects seawater eDNA samples
WZZD20230803	Chrysiptera glauca (Cuvier, 1830)	Animalia	Chordata	Osteichthyes	Perciformes	Pomacentridae	Chrysiptera	species	Haitang district	Sanya	Hainan	China	South China Sea	Marine	WZZD-3	18.315	109.773	WGS84	MaterialSample	2023-09-06/2023-09-08	hydrophore collects seawater eDNA samples
WZZD20230804	Chrysiptera glauca (Cuvier, 1830)	Animalia	Chordata	Osteichthyes	Perciformes	Pomacentridae	Chrysiptera	species	Haitang district	Sanya	Hainan	China	South China Sea	Marine	WZZD-4	18.315	109.769	WGS84	MaterialSample	2023-09-06/2023-09-08	hydrophore collects seawater eDNA samples
WZZD20230805	Chrysiptera glauca (Cuvier, 1830)	Animalia	Chordata	Osteichthyes	Perciformes	Pomacentridae	Chrysiptera	species	Haitang district	Sanya	Hainan	China	South China Sea	Marine	WZZD-5	18.314	109.766	WGS84	MaterialSample	2023-09-06/2023-09-08	hydrophore collects seawater eDNA samples
WZZD20230901	Chrysiptera unimaculata (Cuvier, 1830)	Animalia	Chordata	Osteichthyes	Perciformes	Pomacentridae	Chrysiptera	species	Haitang district	Sanya	Hainan	China	South China Sea	Marine	WZZD-1	18.304	109.767	WGS84	MaterialSample	2023-09-06/2023-09-08	hydrophore collects seawater eDNA samples
WZZD20230902	Chrysiptera unimaculata (Cuvier, 1830)	Animalia	Chordata	Osteichthyes	Perciformes	Pomacentridae	Chrysiptera	species	Haitang district	Sanya	Hainan	China	South China Sea	Marine	WZZD-2	18.314	109.773	WGS84	MaterialSample	2023-09-06/2023-09-08	hydrophore collects seawater eDNA samples
WZZD20230903	Chrysiptera unimaculata (Cuvier, 1830)	Animalia	Chordata	Osteichthyes	Perciformes	Pomacentridae	Chrysiptera	species	Haitang district	Sanya	Hainan	China	South China Sea	Marine	WZZD-3	18.315	109.773	WGS84	MaterialSample	2023-09-06/2023-09-08	hydrophore collects seawater eDNA samples
WZZD20230904	Chrysiptera unimaculata (Cuvier, 1830)	Animalia	Chordata	Osteichthyes	Perciformes	Pomacentridae	Chrysiptera	species	Haitang district	Sanya	Hainan	China	South China Sea	Marine	WZZD-4	18.315	109.769	WGS84	MaterialSample	2023-09-06/2023-09-08	hydrophore collects seawater eDNA samples
WZZD20230905	Chrysiptera unimaculata (Cuvier, 1830)	Animalia	Chordata	Osteichthyes	Perciformes	Pomacentridae	Chrysiptera	species	Haitang district	Sanya	Hainan	China	South China Sea	Marine	WZZD-5	18.314	109.766	WGS84	MaterialSample	2023-09-06/2023-09-08	hydrophore collects seawater eDNA samples
WZZD20230906	Chrysiptera unimaculata (Cuvier, 1830)	Animalia	Chordata	Osteichthyes	Perciformes	Pomacentridae	Chrysiptera	species	Haitang district	Sanya	Hainan	China	South China Sea	Marine	WZZD-6	18.314	109.759	WGS84	MaterialSample	2023-09-06/2023-09-08	hydrophore collects seawater eDNA samples
WZZD20231001	Upeneus japonicus (Houttuyn, 1782)	Animalia	Chordata	Osteichthyes	Perciformes	Mullidae	Upeneus	species	Haitang district	Sanya	Hainan	China	South China Sea	Marine	WZZD-1	18.304	109.767	WGS84	MaterialSample	2023-01-15/2023-09-08	hydrophore collects seawater eDNA samples
WZZD20231002	Upeneus japonicus (Houttuyn, 1782)	Animalia	Chordata	Osteichthyes	Perciformes	Mullidae	Upeneus	species	Haitang district	Sanya	Hainan	China	South China Sea	Marine	WZZD-2	18.314	109.773	WGS84	MaterialSample	2023-01-15/2023-09-08	hydrophore collects seawater eDNA samples
WZZD20231003	Upeneus japonicus (Houttuyn, 1782)	Animalia	Chordata	Osteichthyes	Perciformes	Mullidae	Upeneus	species	Haitang district	Sanya	Hainan	China	South China Sea	Marine	WZZD-3	18.315	109.773	WGS84	MaterialSample	2023-01-15/2023-09-08	hydrophore collects seawater eDNA samples
WZZD20231004	Upeneus japonicus (Houttuyn, 1782)	Animalia	Chordata	Osteichthyes	Perciformes	Mullidae	Upeneus	species	Haitang district	Sanya	Hainan	China	South China Sea	Marine	WZZD-4	18.315	109.769	WGS84	MaterialSample	2023-01-15/2023-09-08	hydrophore collects seawater eDNA samples
WZZD20231005	Upeneus japonicus (Houttuyn, 1782)	Animalia	Chordata	Osteichthyes	Perciformes	Mullidae	Upeneus	species	Haitang district	Sanya	Hainan	China	South China Sea	Marine	WZZD-5	18.314	109.766	WGS84	MaterialSample	2023-01-15/2023-09-08	hydrophore collects seawater eDNA samples
WZZD20231006	Upeneus japonicus (Houttuyn, 1782)	Animalia	Chordata	Osteichthyes	Perciformes	Mullidae	Upeneus	species	Haitang district	Sanya	Hainan	China	South China Sea	Marine	WZZD-6	18.314	109.759	WGS84	MaterialSample	2023-01-15/2023-09-08	hydrophore collects seawater eDNA samples
WZZD20231103	Neopomacentrus cyanomos (Bleeker, 1856)	Animalia	Chordata	Osteichthyes	Perciformes	Pomacentridae	Neopomacentrus	species	Haitang district	Sanya	Hainan	China	South China Sea	Marine	WZZD-3	18.315	109.773	WGS84	MaterialSample	2023-09-06/2023-09-08	hydrophore collects seawater eDNA samples
WZZD20231201	Platax teira (Forsskal, 1775)	Animalia	Chordata	Osteichthyes	Perciformes	Ephippidae	Platax	species	Haitang district	Sanya	Hainan	China	South China Sea	Marine	WZZD-1	18.304	109.767	WGS84	MaterialSample	2023-09-06/2023-09-08	hydrophore collects seawater eDNA samples
WZZD20231202	Platax teira (Forsskal, 1775)	Animalia	Chordata	Osteichthyes	Perciformes	Ephippidae	Platax	species	Haitang district	Sanya	Hainan	China	South China Sea	Marine	WZZD-2	18.314	109.773	WGS84	MaterialSample	2023-09-06/2023-09-08	hydrophore collects seawater eDNA samples
WZZD20231203	Platax teira (Forsskal, 1775)	Animalia	Chordata	Osteichthyes	Perciformes	Ephippidae	Platax	species	Haitang district	Sanya	Hainan	China	South China Sea	Marine	WZZD-3	18.315	109.773	WGS84	MaterialSample	2023-09-06/2023-09-08	hydrophore collects seawater eDNA samples
WZZD20231204	Platax teira (Forsskal, 1775)	Animalia	Chordata	Osteichthyes	Perciformes	Ephippidae	Platax	species	Haitang district	Sanya	Hainan	China	South China Sea	Marine	WZZD-4	18.315	109.769	WGS84	MaterialSample	2023-09-06/2023-09-08	hydrophore collects seawater eDNA samples
WZZD20231205	Platax teira (Forsskal, 1775)	Animalia	Chordata	Osteichthyes	Perciformes	Ephippidae	Platax	species	Haitang district	Sanya	Hainan	China	South China Sea	Marine	WZZD-5	18.314	109.766	WGS84	MaterialSample	2023-09-06/2023-09-08	hydrophore collects seawater eDNA samples
WZZD20231303	Centropyge vrolikii (Bleeker, 1853)	Animalia	Chordata	Osteichthyes	Perciformes	Pomacanthidae	Centropyge	species	Haitang district	Sanya	Hainan	China	South China Sea	Marine	WZZD-3	18.315	109.773	WGS84	MaterialSample	2022-06-26/2022-06-27	hydrophore collects seawater eDNA samples
WZZD20231304	Centropyge vrolikii (Bleeker, 1853)	Animalia	Chordata	Osteichthyes	Perciformes	Pomacanthidae	Centropyge	species	Haitang district	Sanya	Hainan	China	South China Sea	Marine	WZZD-4	18.315	109.769	WGS84	MaterialSample	2022-06-26/2022-06-27	hydrophore collects seawater eDNA samples
WZZD20231305	Centropyge vrolikii (Bleeker, 1853)	Animalia	Chordata	Osteichthyes	Perciformes	Pomacanthidae	Centropyge	species	Haitang district	Sanya	Hainan	China	South China Sea	Marine	WZZD-5	18.314	109.766	WGS84	MaterialSample	2022-06-26/2022-06-27	hydrophore collects seawater eDNA samples
WZZD20231306	Centropyge vrolikii (Bleeker, 1853)	Animalia	Chordata	Osteichthyes	Perciformes	Pomacanthidae	Centropyge	species	Haitang district	Sanya	Hainan	China	South China Sea	Marine	WZZD-6	18.314	109.759	WGS84	MaterialSample	2022-06-26/2022-06-27	hydrophore collects seawater eDNA samples
WZZD20231405	Acanthurus triostegus (Linnaeus, 1758)	Animalia	Chordata	Osteichthyes	Perciformes	Acanthuridae	Acanthurus	species	Haitang district	Sanya	Hainan	China	South China Sea	Marine	WZZD-5	18.314	109.766	WGS84	MaterialSample	2022-06-26/2022-06-27	hydrophore collects seawater eDNA samples
WZZD20231406	Acanthurus triostegus (Linnaeus, 1758)	Animalia	Chordata	Osteichthyes	Perciformes	Acanthuridae	Acanthurus	species	Haitang district	Sanya	Hainan	China	South China Sea	Marine	WZZD-6	18.314	109.759	WGS84	MaterialSample	2022-06-26/2022-06-27	hydrophore collects seawater eDNA samples
WZZD20231501	Plesiops coeruleolineatus Ruppell, 1835	Animalia	Chordata	Osteichthyes	Perciformes	Plesiopidae	Plesiops	species	Haitang district	Sanya	Hainan	China	South China Sea	Marine	WZZD-1	18.304	109.767	WGS84	MaterialSample	2022-06-26/2023-09-08	hydrophore collects seawater eDNA samples
WZZD20231502	Plesiops coeruleolineatus Ruppell, 1835	Animalia	Chordata	Osteichthyes	Perciformes	Plesiopidae	Plesiops	species	Haitang district	Sanya	Hainan	China	South China Sea	Marine	WZZD-2	18.314	109.773	WGS84	MaterialSample	2022-06-26/2023-09-08	hydrophore collects seawater eDNA samples
WZZD20231503	Plesiops coeruleolineatus Ruppell, 1835	Animalia	Chordata	Osteichthyes	Perciformes	Plesiopidae	Plesiops	species	Haitang district	Sanya	Hainan	China	South China Sea	Marine	WZZD-3	18.315	109.773	WGS84	MaterialSample	2022-06-26/2023-09-08	hydrophore collects seawater eDNA samples
WZZD20231504	Plesiops coeruleolineatus Ruppell, 1835	Animalia	Chordata	Osteichthyes	Perciformes	Plesiopidae	Plesiops	species	Haitang district	Sanya	Hainan	China	South China Sea	Marine	WZZD-4	18.315	109.769	WGS84	MaterialSample	2022-06-26/2023-09-08	hydrophore collects seawater eDNA samples
WZZD20231505	Plesiops coeruleolineatus Ruppell, 1835	Animalia	Chordata	Osteichthyes	Perciformes	Plesiopidae	Plesiops	species	Haitang district	Sanya	Hainan	China	South China Sea	Marine	WZZD-5	18.314	109.766	WGS84	MaterialSample	2022-06-26/2023-09-08	hydrophore collects seawater eDNA samples
WZZD20231601	Acropoma japonicum Gunther, 1859	Animalia	Chordata	Osteichthyes	Perciformes	Acropomatidae	Acropoma	species	Haitang district	Sanya	Hainan	China	South China Sea	Marine	WZZD-1	18.304	109.767	WGS84	MaterialSample	2023-09-06/2023-09-08	hydrophore collects seawater eDNA samples
WZZD20231602	Acropoma japonicum Gunther, 1859	Animalia	Chordata	Osteichthyes	Perciformes	Acropomatidae	Acropoma	species	Haitang district	Sanya	Hainan	China	South China Sea	Marine	WZZD-2	18.314	109.773	WGS84	MaterialSample	2023-09-06/2023-09-08	hydrophore collects seawater eDNA samples
WZZD20231603	Acropoma japonicum Gunther, 1859	Animalia	Chordata	Osteichthyes	Perciformes	Acropomatidae	Acropoma	species	Haitang district	Sanya	Hainan	China	South China Sea	Marine	WZZD-3	18.315	109.773	WGS84	MaterialSample	2023-09-06/2023-09-08	hydrophore collects seawater eDNA samples
WZZD20231604	Acropoma japonicum Gunther, 1859	Animalia	Chordata	Osteichthyes	Perciformes	Acropomatidae	Acropoma	species	Haitang district	Sanya	Hainan	China	South China Sea	Marine	WZZD-4	18.315	109.769	WGS84	MaterialSample	2023-09-06/2023-09-08	hydrophore collects seawater eDNA samples
WZZD20231605	Acropoma japonicum Gunther, 1859	Animalia	Chordata	Osteichthyes	Perciformes	Acropomatidae	Acropoma	species	Haitang district	Sanya	Hainan	China	South China Sea	Marine	WZZD-5	18.314	109.766	WGS84	MaterialSample	2023-09-06/2023-09-08	hydrophore collects seawater eDNA samples
WZZD20231606	Acropoma japonicum Gunther, 1859	Animalia	Chordata	Osteichthyes	Perciformes	Acropomatidae	Acropoma	species	Haitang district	Sanya	Hainan	China	South China Sea	Marine	WZZD-6	18.314	109.759	WGS84	MaterialSample	2023-09-06/2023-09-08	hydrophore collects seawater eDNA samples
WZZD20231701	Lates calcarifer (Bloch, 1790)	Animalia	Chordata	Osteichthyes	Perciformes	Latidae	Lates	species	Haitang district	Sanya	Hainan	China	South China Sea	Marine	WZZD-1	18.304	109.767	WGS84	MaterialSample	2023-09-06/2023-09-08	hydrophore collects seawater eDNA samples
WZZD20231702	Lates calcarifer (Bloch, 1790)	Animalia	Chordata	Osteichthyes	Perciformes	Latidae	Lates	species	Haitang district	Sanya	Hainan	China	South China Sea	Marine	WZZD-2	18.314	109.773	WGS84	MaterialSample	2023-09-06/2023-09-08	hydrophore collects seawater eDNA samples
WZZD20231703	Lates calcarifer (Bloch, 1790)	Animalia	Chordata	Osteichthyes	Perciformes	Latidae	Lates	species	Haitang district	Sanya	Hainan	China	South China Sea	Marine	WZZD-3	18.315	109.773	WGS84	MaterialSample	2023-09-06/2023-09-08	hydrophore collects seawater eDNA samples
WZZD20231704	Lates calcarifer (Bloch, 1790)	Animalia	Chordata	Osteichthyes	Perciformes	Latidae	Lates	species	Haitang district	Sanya	Hainan	China	South China Sea	Marine	WZZD-4	18.315	109.769	WGS84	MaterialSample	2023-09-06/2023-09-08	hydrophore collects seawater eDNA samples
WZZD20231705	Lates calcarifer (Bloch, 1790)	Animalia	Chordata	Osteichthyes	Perciformes	Latidae	Lates	species	Haitang district	Sanya	Hainan	China	South China Sea	Marine	WZZD-5	18.314	109.766	WGS84	MaterialSample	2023-09-06/2023-09-08	hydrophore collects seawater eDNA samples
WZZD20231706	Lates calcarifer (Bloch, 1790)	Animalia	Chordata	Osteichthyes	Perciformes	Latidae	Lates	species	Haitang district	Sanya	Hainan	China	South China Sea	Marine	WZZD-6	18.314	109.759	WGS84	MaterialSample	2023-09-06/2023-09-08	hydrophore collects seawater eDNA samples
WZZD20231802	Scatophagus argus (Linnaeus, 1766)	Animalia	Chordata	Osteichthyes	Perciformes	Scatophagidae	Scatophagus	species	Haitang district	Sanya	Hainan	China	South China Sea	Marine	WZZD-2	18.314	109.773	WGS84	MaterialSample	2023-09-06/2023-09-08	hydrophore collects seawater eDNA samples
WZZD20231803	Scatophagus argus (Linnaeus, 1766)	Animalia	Chordata	Osteichthyes	Perciformes	Scatophagidae	Scatophagus	species	Haitang district	Sanya	Hainan	China	South China Sea	Marine	WZZD-3	18.315	109.773	WGS84	MaterialSample	2023-09-06/2023-09-08	hydrophore collects seawater eDNA samples
WZZD20231804	Scatophagus argus (Linnaeus, 1766)	Animalia	Chordata	Osteichthyes	Perciformes	Scatophagidae	Scatophagus	species	Haitang district	Sanya	Hainan	China	South China Sea	Marine	WZZD-4	18.315	109.769	WGS84	MaterialSample	2023-09-06/2023-09-08	hydrophore collects seawater eDNA samples
WZZD20231901	Scolopsis ciliata (Lacepede, 1802)	Animalia	Chordata	Osteichthyes	Perciformes	Nemipteridae	Scolopsis	species	Haitang district	Sanya	Hainan	China	South China Sea	Marine	WZZD-1	18.304	109.767	WGS84	MaterialSample	2022-06-26/2023-09-08	hydrophore collects seawater eDNA samples
WZZD20231902	Scolopsis ciliata (Lacepede, 1802)	Animalia	Chordata	Osteichthyes	Perciformes	Nemipteridae	Scolopsis	species	Haitang district	Sanya	Hainan	China	South China Sea	Marine	WZZD-2	18.314	109.773	WGS84	MaterialSample	2022-06-26/2023-09-08	hydrophore collects seawater eDNA samples
WZZD20231903	Scolopsis ciliata (Lacepede, 1802)	Animalia	Chordata	Osteichthyes	Perciformes	Nemipteridae	Scolopsis	species	Haitang district	Sanya	Hainan	China	South China Sea	Marine	WZZD-3	18.315	109.773	WGS84	MaterialSample	2022-06-26/2023-09-08	hydrophore collects seawater eDNA samples
WZZD20231904	Scolopsis ciliata (Lacepede, 1802)	Animalia	Chordata	Osteichthyes	Perciformes	Nemipteridae	Scolopsis	species	Haitang district	Sanya	Hainan	China	South China Sea	Marine	WZZD-4	18.315	109.769	WGS84	MaterialSample	2022-06-26/2023-09-08	hydrophore collects seawater eDNA samples
WZZD20231905	Scolopsis ciliata (Lacepede, 1802)	Animalia	Chordata	Osteichthyes	Perciformes	Nemipteridae	Scolopsis	species	Haitang district	Sanya	Hainan	China	South China Sea	Marine	WZZD-5	18.314	109.766	WGS84	MaterialSample	2022-06-26/2023-09-08	hydrophore collects seawater eDNA samples
WZZD20231906	Scolopsis ciliata (Lacepede, 1802)	Animalia	Chordata	Osteichthyes	Perciformes	Nemipteridae	Scolopsis	species	Haitang district	Sanya	Hainan	China	South China Sea	Marine	WZZD-6	18.314	109.759	WGS84	MaterialSample	2022-06-26/2023-09-08	hydrophore collects seawater eDNA samples
WZZD20232001	Branchiostegus argentatus (Cuvier, 1830)	Animalia	Chordata	Osteichthyes	Perciformes	Malacanthidae	Branchiostegus	species	Haitang district	Sanya	Hainan	China	South China Sea	Marine	WZZD-1	18.304	109.767	WGS84	MaterialSample	2023-09-06/2023-09-08	hydrophore collects seawater eDNA samples
WZZD20232105	Ambassis urotaenia Bleeker, 1852	Animalia	Chordata	Osteichthyes	Perciformes	Ambassidae	Ambassis	species	Haitang district	Sanya	Hainan	China	South China Sea	Marine	WZZD-5	18.314	109.766	WGS84	MaterialSample	2023-09-06/2023-09-08	hydrophore collects seawater eDNA samples
WZZD20232201	Plectroglyphidodon dickii (Lienard, 1839)	Animalia	Chordata	Osteichthyes	Perciformes	Pomacentridae	Plectroglyphidodon	species	Haitang district	Sanya	Hainan	China	South China Sea	Marine	WZZD-1	18.304	109.767	WGS84	MaterialSample	2023-09-06/2023-09-08	hydrophore collects seawater eDNA samples
WZZD20232202	Plectroglyphidodon dickii (Lienard, 1839)	Animalia	Chordata	Osteichthyes	Perciformes	Pomacentridae	Plectroglyphidodon	species	Haitang district	Sanya	Hainan	China	South China Sea	Marine	WZZD-2	18.314	109.773	WGS84	MaterialSample	2023-09-06/2023-09-08	hydrophore collects seawater eDNA samples
WZZD20232203	Plectroglyphidodon dickii (Lienard, 1839)	Animalia	Chordata	Osteichthyes	Perciformes	Pomacentridae	Plectroglyphidodon	species	Haitang district	Sanya	Hainan	China	South China Sea	Marine	WZZD-3	18.315	109.773	WGS84	MaterialSample	2023-09-06/2023-09-08	hydrophore collects seawater eDNA samples
WZZD20232204	Plectroglyphidodon dickii (Lienard, 1839)	Animalia	Chordata	Osteichthyes	Perciformes	Pomacentridae	Plectroglyphidodon	species	Haitang district	Sanya	Hainan	China	South China Sea	Marine	WZZD-4	18.315	109.769	WGS84	MaterialSample	2023-09-06/2023-09-08	hydrophore collects seawater eDNA samples
WZZD20232301	Kuhlia mugil (Forster, 1801)	Animalia	Chordata	Osteichthyes	Perciformes	Kuhliidae	Kuhlia	species	Haitang district	Sanya	Hainan	China	South China Sea	Marine	WZZD-1	18.304	109.767	WGS84	MaterialSample	2022-06-26/2022-06-27	hydrophore collects seawater eDNA samples
WZZD20232302	Kuhlia mugil (Forster, 1801)	Animalia	Chordata	Osteichthyes	Perciformes	Kuhliidae	Kuhlia	species	Haitang district	Sanya	Hainan	China	South China Sea	Marine	WZZD-2	18.314	109.773	WGS84	MaterialSample	2022-06-26/2022-06-27	hydrophore collects seawater eDNA samples
WZZD20232303	Kuhlia mugil (Forster, 1801)	Animalia	Chordata	Osteichthyes	Perciformes	Kuhliidae	Kuhlia	species	Haitang district	Sanya	Hainan	China	South China Sea	Marine	WZZD-3	18.315	109.773	WGS84	MaterialSample	2022-06-26/2022-06-27	hydrophore collects seawater eDNA samples
WZZD20232401	Cirrhitus pinnulatus (Forster, 1801)	Animalia	Chordata	Osteichthyes	Perciformes	Cirrhitidae	Cirrhitus	species	Haitang district	Sanya	Hainan	China	South China Sea	Marine	WZZD-1	18.304	109.767	WGS84	MaterialSample	2022-06-26/2023-09-08	hydrophore collects seawater eDNA samples
WZZD20232402	Cirrhitus pinnulatus (Forster, 1801)	Animalia	Chordata	Osteichthyes	Perciformes	Cirrhitidae	Cirrhitus	species	Haitang district	Sanya	Hainan	China	South China Sea	Marine	WZZD-2	18.314	109.773	WGS84	MaterialSample	2022-06-26/2023-09-08	hydrophore collects seawater eDNA samples
WZZD20232403	Cirrhitus pinnulatus (Forster, 1801)	Animalia	Chordata	Osteichthyes	Perciformes	Cirrhitidae	Cirrhitus	species	Haitang district	Sanya	Hainan	China	South China Sea	Marine	WZZD-3	18.315	109.773	WGS84	MaterialSample	2022-06-26/2023-09-08	hydrophore collects seawater eDNA samples
WZZD20232404	Cirrhitus pinnulatus (Forster, 1801)	Animalia	Chordata	Osteichthyes	Perciformes	Cirrhitidae	Cirrhitus	species	Haitang district	Sanya	Hainan	China	South China Sea	Marine	WZZD-4	18.315	109.769	WGS84	MaterialSample	2022-06-26/2023-09-08	hydrophore collects seawater eDNA samples
WZZD20232405	Cirrhitus pinnulatus (Forster, 1801)	Animalia	Chordata	Osteichthyes	Perciformes	Cirrhitidae	Cirrhitus	species	Haitang district	Sanya	Hainan	China	South China Sea	Marine	WZZD-5	18.314	109.766	WGS84	MaterialSample	2022-06-26/2023-09-08	hydrophore collects seawater eDNA samples
WZZD20232406	Cirrhitus pinnulatus (Forster, 1801)	Animalia	Chordata	Osteichthyes	Perciformes	Cirrhitidae	Cirrhitus	species	Haitang district	Sanya	Hainan	China	South China Sea	Marine	WZZD-6	18.314	109.759	WGS84	MaterialSample	2022-06-26/2023-09-08	hydrophore collects seawater eDNA samples
WZZD20232501	Sillago sihama (Forsskal, 1775)	Animalia	Chordata	Osteichthyes	Perciformes	Sillaginidae	Sillago	species	Haitang district	Sanya	Hainan	China	South China Sea	Marine	WZZD-1	18.304	109.767	WGS84	MaterialSample	2022-06-26/2023-09-08	hydrophore collects seawater eDNA samples
WZZD20232502	Sillago sihama (Forsskal, 1775)	Animalia	Chordata	Osteichthyes	Perciformes	Sillaginidae	Sillago	species	Haitang district	Sanya	Hainan	China	South China Sea	Marine	WZZD-2	18.314	109.773	WGS84	MaterialSample	2022-06-26/2023-09-08	hydrophore collects seawater eDNA samples
WZZD20232503	Sillago sihama (Forsskal, 1775)	Animalia	Chordata	Osteichthyes	Perciformes	Sillaginidae	Sillago	species	Haitang district	Sanya	Hainan	China	South China Sea	Marine	WZZD-3	18.315	109.773	WGS84	MaterialSample	2022-06-26/2023-09-08	hydrophore collects seawater eDNA samples
WZZD20232504	Sillago sihama (Forsskal, 1775)	Animalia	Chordata	Osteichthyes	Perciformes	Sillaginidae	Sillago	species	Haitang district	Sanya	Hainan	China	South China Sea	Marine	WZZD-4	18.315	109.769	WGS84	MaterialSample	2022-06-26/2023-09-08	hydrophore collects seawater eDNA samples
WZZD20232505	Sillago sihama (Forsskal, 1775)	Animalia	Chordata	Osteichthyes	Perciformes	Sillaginidae	Sillago	species	Haitang district	Sanya	Hainan	China	South China Sea	Marine	WZZD-5	18.314	109.766	WGS84	MaterialSample	2022-06-26/2023-09-08	hydrophore collects seawater eDNA samples
WZZD20232506	Sillago sihama (Forsskal, 1775)	Animalia	Chordata	Osteichthyes	Perciformes	Sillaginidae	Sillago	species	Haitang district	Sanya	Hainan	China	South China Sea	Marine	WZZD-6	18.314	109.759	WGS84	MaterialSample	2022-06-26/2023-09-08	hydrophore collects seawater eDNA samples
WZZD20232606	Callionymus meridionalis Suwardji, 1965	Animalia	Chordata	Osteichthyes	Perciformes	Callionymidae	Callionymus	species	Haitang district	Sanya	Hainan	China	South China Sea	Marine	WZZD-6	18.314	109.759	WGS84	MaterialSample	2022-06-26/2022-06-27	hydrophore collects seawater eDNA samples
WZZD20232702	Scarus psittacus Forsskal, 1775	Animalia	Chordata	Osteichthyes	Perciformes	Scaridae	Scarus	species	Haitang district	Sanya	Hainan	China	South China Sea	Marine	WZZD-2	18.314	109.773	WGS84	MaterialSample	2022-06-26/2022-06-27	hydrophore collects seawater eDNA samples
WZZD20232703	Scarus psittacus Forsskal, 1775	Animalia	Chordata	Osteichthyes	Perciformes	Scaridae	Scarus	species	Haitang district	Sanya	Hainan	China	South China Sea	Marine	WZZD-3	18.315	109.773	WGS84	MaterialSample	2022-06-26/2022-06-27	hydrophore collects seawater eDNA samples
WZZD20232801	Scarus rivulatus Valenciennes, 1840	Animalia	Chordata	Osteichthyes	Perciformes	Scaridae	Scarus	species	Haitang district	Sanya	Hainan	China	South China Sea	Marine	WZZD-1	18.304	109.767	WGS84	MaterialSample	2022-06-26/2023-09-08	hydrophore collects seawater eDNA samples
WZZD20232802	Scarus rivulatus Valenciennes, 1840	Animalia	Chordata	Osteichthyes	Perciformes	Scaridae	Scarus	species	Haitang district	Sanya	Hainan	China	South China Sea	Marine	WZZD-2	18.314	109.773	WGS84	MaterialSample	2022-06-26/2023-09-08	hydrophore collects seawater eDNA samples
WZZD20232803	Scarus rivulatus Valenciennes, 1840	Animalia	Chordata	Osteichthyes	Perciformes	Scaridae	Scarus	species	Haitang district	Sanya	Hainan	China	South China Sea	Marine	WZZD-3	18.315	109.773	WGS84	MaterialSample	2022-06-26/2023-09-08	hydrophore collects seawater eDNA samples
WZZD20232804	Scarus rivulatus Valenciennes, 1840	Animalia	Chordata	Osteichthyes	Perciformes	Scaridae	Scarus	species	Haitang district	Sanya	Hainan	China	South China Sea	Marine	WZZD-4	18.315	109.769	WGS84	MaterialSample	2022-06-26/2023-09-08	hydrophore collects seawater eDNA samples
WZZD20232805	Scarus rivulatus Valenciennes, 1840	Animalia	Chordata	Osteichthyes	Perciformes	Scaridae	Scarus	species	Haitang district	Sanya	Hainan	China	South China Sea	Marine	WZZD-5	18.314	109.766	WGS84	MaterialSample	2022-06-26/2023-09-08	hydrophore collects seawater eDNA samples
WZZD20232806	Scarus rivulatus Valenciennes, 1840	Animalia	Chordata	Osteichthyes	Perciformes	Scaridae	Scarus	species	Haitang district	Sanya	Hainan	China	South China Sea	Marine	WZZD-6	18.314	109.759	WGS84	MaterialSample	2022-06-26/2023-09-08	hydrophore collects seawater eDNA samples
WZZD20232901	Sphyraena jello Cuvier, 1829	Animalia	Chordata	Osteichthyes	Perciformes	Sphyraenidae	Sphyraena	species	Haitang district	Sanya	Hainan	China	South China Sea	Marine	WZZD-1	18.304	109.767	WGS84	MaterialSample	2023-01-15/2023-01-17	hydrophore collects seawater eDNA samples
WZZD20232902	Sphyraena jello Cuvier, 1829	Animalia	Chordata	Osteichthyes	Perciformes	Sphyraenidae	Sphyraena	species	Haitang district	Sanya	Hainan	China	South China Sea	Marine	WZZD-2	18.314	109.773	WGS84	MaterialSample	2023-01-15/2023-01-17	hydrophore collects seawater eDNA samples
WZZD20232903	Sphyraena jello Cuvier, 1829	Animalia	Chordata	Osteichthyes	Perciformes	Sphyraenidae	Sphyraena	species	Haitang district	Sanya	Hainan	China	South China Sea	Marine	WZZD-3	18.315	109.773	WGS84	MaterialSample	2023-01-15/2023-01-17	hydrophore collects seawater eDNA samples
WZZD20232904	Sphyraena jello Cuvier, 1829	Animalia	Chordata	Osteichthyes	Perciformes	Sphyraenidae	Sphyraena	species	Haitang district	Sanya	Hainan	China	South China Sea	Marine	WZZD-4	18.315	109.769	WGS84	MaterialSample	2023-01-15/2023-01-17	hydrophore collects seawater eDNA samples
WZZD20232905	Sphyraena jello Cuvier, 1829	Animalia	Chordata	Osteichthyes	Perciformes	Sphyraenidae	Sphyraena	species	Haitang district	Sanya	Hainan	China	South China Sea	Marine	WZZD-5	18.314	109.766	WGS84	MaterialSample	2023-01-15/2023-01-17	hydrophore collects seawater eDNA samples
WZZD20232906	Sphyraena jello Cuvier, 1829	Animalia	Chordata	Osteichthyes	Perciformes	Sphyraenidae	Sphyraena	species	Haitang district	Sanya	Hainan	China	South China Sea	Marine	WZZD-6	18.314	109.759	WGS84	MaterialSample	2023-01-15/2023-01-17	hydrophore collects seawater eDNA samples
WZZD20233002	Ammodytes personatus Girard, 1856	Animalia	Chordata	Osteichthyes	Perciformes	Ammodytidae	Ammodytes	species	Haitang district	Sanya	Hainan	China	South China Sea	Marine	WZZD-2	18.314	109.773	WGS84	MaterialSample	2023-09-06/2023-09-08	hydrophore collects seawater eDNA samples
WZZD20233003	Ammodytes personatus Girard, 1856	Animalia	Chordata	Osteichthyes	Perciformes	Ammodytidae	Ammodytes	species	Haitang district	Sanya	Hainan	China	South China Sea	Marine	WZZD-3	18.315	109.773	WGS84	MaterialSample	2023-09-06/2023-09-08	hydrophore collects seawater eDNA samples
WZZD20233004	Ammodytes personatus Girard, 1856	Animalia	Chordata	Osteichthyes	Perciformes	Ammodytidae	Ammodytes	species	Haitang district	Sanya	Hainan	China	South China Sea	Marine	WZZD-4	18.315	109.769	WGS84	MaterialSample	2023-09-06/2023-09-08	hydrophore collects seawater eDNA samples
WZZD20233005	Ammodytes personatus Girard, 1856	Animalia	Chordata	Osteichthyes	Perciformes	Ammodytidae	Ammodytes	species	Haitang district	Sanya	Hainan	China	South China Sea	Marine	WZZD-5	18.314	109.766	WGS84	MaterialSample	2023-09-06/2023-09-08	hydrophore collects seawater eDNA samples
WZZD20233101	Chirocentrus dorab (Forsskal, 1775)	Animalia	Chordata	Osteichthyes	Clupeiformes	Chirocentridae	Chirocentrus	species	Haitang district	Sanya	Hainan	China	South China Sea	Marine	WZZD-1	18.304	109.767	WGS84	MaterialSample	2023-09-06/2023-09-08	hydrophore collects seawater eDNA samples
WZZD20233104	Chirocentrus dorab (Forsskal, 1775)	Animalia	Chordata	Osteichthyes	Clupeiformes	Chirocentridae	Chirocentrus	species	Haitang district	Sanya	Hainan	China	South China Sea	Marine	WZZD-4	18.315	109.769	WGS84	MaterialSample	2023-09-06/2023-09-08	hydrophore collects seawater eDNA samples
WZZD20233105	Chirocentrus dorab (Forsskal, 1775)	Animalia	Chordata	Osteichthyes	Clupeiformes	Chirocentridae	Chirocentrus	species	Haitang district	Sanya	Hainan	China	South China Sea	Marine	WZZD-5	18.314	109.766	WGS84	MaterialSample	2023-09-06/2023-09-08	hydrophore collects seawater eDNA samples
WZZD20233106	Chirocentrus dorab (Forsskal, 1775)	Animalia	Chordata	Osteichthyes	Clupeiformes	Chirocentridae	Chirocentrus	species	Haitang district	Sanya	Hainan	China	South China Sea	Marine	WZZD-6	18.314	109.759	WGS84	MaterialSample	2023-09-06/2023-09-08	hydrophore collects seawater eDNA samples
WZZD20233202	Clupanodon thrissa (Linnaeus, 1758)	Animalia	Chordata	Osteichthyes	Clupeiformes	Clupeidae	Clupanodon	species	Haitang district	Sanya	Hainan	China	South China Sea	Marine	WZZD-2	18.314	109.773	WGS84	MaterialSample	2023-09-06/2023-09-08	hydrophore collects seawater eDNA samples
WZZD20233205	Clupanodon thrissa (Linnaeus, 1758)	Animalia	Chordata	Osteichthyes	Clupeiformes	Clupeidae	Clupanodon	species	Haitang district	Sanya	Hainan	China	South China Sea	Marine	WZZD-5	18.314	109.766	WGS84	MaterialSample	2023-09-06/2023-09-08	hydrophore collects seawater eDNA samples
WZZD20233206	Clupanodon thrissa (Linnaeus, 1758)	Animalia	Chordata	Osteichthyes	Clupeiformes	Clupeidae	Clupanodon	species	Haitang district	Sanya	Hainan	China	South China Sea	Marine	WZZD-6	18.314	109.759	WGS84	MaterialSample	2023-09-06/2023-09-08	hydrophore collects seawater eDNA samples
WZZD20233301	Plectroglyphidodon leucozonus (Bleeker, 1859)	Animalia	Chordata	Osteichthyes	Perciformes	Pomacentridae	Plectroglyphidodon	species	Haitang district	Sanya	Hainan	China	South China Sea	Marine	WZZD-1	18.304	109.767	WGS84	MaterialSample	2022-06-26/2023-09-08	hydrophore collects seawater eDNA samples
WZZD20233302	Plectroglyphidodon leucozonus (Bleeker, 1859)	Animalia	Chordata	Osteichthyes	Perciformes	Pomacentridae	Plectroglyphidodon	species	Haitang district	Sanya	Hainan	China	South China Sea	Marine	WZZD-2	18.314	109.773	WGS84	MaterialSample	2022-06-26/2023-09-08	hydrophore collects seawater eDNA samples
WZZD20233303	Plectroglyphidodon leucozonus (Bleeker, 1859)	Animalia	Chordata	Osteichthyes	Perciformes	Pomacentridae	Plectroglyphidodon	species	Haitang district	Sanya	Hainan	China	South China Sea	Marine	WZZD-3	18.315	109.773	WGS84	MaterialSample	2022-06-26/2023-09-08	hydrophore collects seawater eDNA samples
WZZD20233304	Plectroglyphidodon leucozonus (Bleeker, 1859)	Animalia	Chordata	Osteichthyes	Perciformes	Pomacentridae	Plectroglyphidodon	species	Haitang district	Sanya	Hainan	China	South China Sea	Marine	WZZD-4	18.315	109.769	WGS84	MaterialSample	2022-06-26/2023-09-08	hydrophore collects seawater eDNA samples
WZZD20233305	Plectroglyphidodon leucozonus (Bleeker, 1859)	Animalia	Chordata	Osteichthyes	Perciformes	Pomacentridae	Plectroglyphidodon	species	Haitang district	Sanya	Hainan	China	South China Sea	Marine	WZZD-5	18.314	109.766	WGS84	MaterialSample	2022-06-26/2023-09-08	hydrophore collects seawater eDNA samples
WZZD20233306	Plectroglyphidodon leucozonus (Bleeker, 1859)	Animalia	Chordata	Osteichthyes	Perciformes	Pomacentridae	Plectroglyphidodon	species	Haitang district	Sanya	Hainan	China	South China Sea	Marine	WZZD-6	18.314	109.759	WGS84	MaterialSample	2022-06-26/2023-09-08	hydrophore collects seawater eDNA samples
WZZD20233401	Encrasicholina heteroloba (Ruppell, 1837)	Animalia	Chordata	Osteichthyes	Clupeiformes	Engraulidae	Encrasicholina	species	Haitang district	Sanya	Hainan	China	South China Sea	Marine	WZZD-1	18.304	109.767	WGS84	MaterialSample	2022-06-26/2023-01-17	hydrophore collects seawater eDNA samples
WZZD20233402	Encrasicholina heteroloba (Ruppell, 1837)	Animalia	Chordata	Osteichthyes	Clupeiformes	Engraulidae	Encrasicholina	species	Haitang district	Sanya	Hainan	China	South China Sea	Marine	WZZD-2	18.314	109.773	WGS84	MaterialSample	2022-06-26/2023-01-17	hydrophore collects seawater eDNA samples
WZZD20233403	Encrasicholina heteroloba (Ruppell, 1837)	Animalia	Chordata	Osteichthyes	Clupeiformes	Engraulidae	Encrasicholina	species	Haitang district	Sanya	Hainan	China	South China Sea	Marine	WZZD-3	18.315	109.773	WGS84	MaterialSample	2022-06-26/2023-01-17	hydrophore collects seawater eDNA samples
WZZD20233404	Encrasicholina heteroloba (Ruppell, 1837)	Animalia	Chordata	Osteichthyes	Clupeiformes	Engraulidae	Encrasicholina	species	Haitang district	Sanya	Hainan	China	South China Sea	Marine	WZZD-4	18.315	109.769	WGS84	MaterialSample	2022-06-26/2023-01-17	hydrophore collects seawater eDNA samples
WZZD20233405	Encrasicholina heteroloba (Ruppell, 1837)	Animalia	Chordata	Osteichthyes	Clupeiformes	Engraulidae	Encrasicholina	species	Haitang district	Sanya	Hainan	China	South China Sea	Marine	WZZD-5	18.314	109.766	WGS84	MaterialSample	2022-06-26/2023-01-17	hydrophore collects seawater eDNA samples
WZZD20233406	Encrasicholina heteroloba (Ruppell, 1837)	Animalia	Chordata	Osteichthyes	Clupeiformes	Engraulidae	Encrasicholina	species	Haitang district	Sanya	Hainan	China	South China Sea	Marine	WZZD-6	18.314	109.759	WGS84	MaterialSample	2022-06-26/2023-01-17	hydrophore collects seawater eDNA samples
WZZD20233501	Encrasicholina punctifer Fowler, 1938	Animalia	Chordata	Osteichthyes	Clupeiformes	Engraulidae	Encrasicholina	species	Haitang district	Sanya	Hainan	China	South China Sea	Marine	WZZD-1	18.304	109.767	WGS84	MaterialSample	2022-06-26/2023-09-08	hydrophore collects seawater eDNA samples
WZZD20233502	Encrasicholina punctifer Fowler, 1938	Animalia	Chordata	Osteichthyes	Clupeiformes	Engraulidae	Encrasicholina	species	Haitang district	Sanya	Hainan	China	South China Sea	Marine	WZZD-2	18.314	109.773	WGS84	MaterialSample	2022-06-26/2023-09-08	hydrophore collects seawater eDNA samples
WZZD20233503	Encrasicholina punctifer Fowler, 1938	Animalia	Chordata	Osteichthyes	Clupeiformes	Engraulidae	Encrasicholina	species	Haitang district	Sanya	Hainan	China	South China Sea	Marine	WZZD-3	18.315	109.773	WGS84	MaterialSample	2022-06-26/2023-09-08	hydrophore collects seawater eDNA samples
WZZD20233504	Encrasicholina punctifer Fowler, 1938	Animalia	Chordata	Osteichthyes	Clupeiformes	Engraulidae	Encrasicholina	species	Haitang district	Sanya	Hainan	China	South China Sea	Marine	WZZD-4	18.315	109.769	WGS84	MaterialSample	2022-06-26/2023-09-08	hydrophore collects seawater eDNA samples
WZZD20233505	Encrasicholina punctifer Fowler, 1938	Animalia	Chordata	Osteichthyes	Clupeiformes	Engraulidae	Encrasicholina	species	Haitang district	Sanya	Hainan	China	South China Sea	Marine	WZZD-5	18.314	109.766	WGS84	MaterialSample	2022-06-26/2023-09-08	hydrophore collects seawater eDNA samples
WZZD20233506	Encrasicholina punctifer Fowler, 1938	Animalia	Chordata	Osteichthyes	Clupeiformes	Engraulidae	Encrasicholina	species	Haitang district	Sanya	Hainan	China	South China Sea	Marine	WZZD-6	18.314	109.759	WGS84	MaterialSample	2022-06-26/2023-09-08	hydrophore collects seawater eDNA samples
WZZD20233601	Herklotsichthys quadrimaculatus (Ruppell, 1837)	Animalia	Chordata	Osteichthyes	Clupeiformes	Clupeidae	Herklotsichthys	species	Haitang district	Sanya	Hainan	China	South China Sea	Marine	WZZD-1	18.304	109.767	WGS84	MaterialSample	2022-06-26/2023-09-08	hydrophore collects seawater eDNA samples
WZZD20233602	Herklotsichthys quadrimaculatus (Ruppell, 1837)	Animalia	Chordata	Osteichthyes	Clupeiformes	Clupeidae	Herklotsichthys	species	Haitang district	Sanya	Hainan	China	South China Sea	Marine	WZZD-2	18.314	109.773	WGS84	MaterialSample	2022-06-26/2023-09-08	hydrophore collects seawater eDNA samples
WZZD20233603	Herklotsichthys quadrimaculatus (Ruppell, 1837)	Animalia	Chordata	Osteichthyes	Clupeiformes	Clupeidae	Herklotsichthys	species	Haitang district	Sanya	Hainan	China	South China Sea	Marine	WZZD-3	18.315	109.773	WGS84	MaterialSample	2022-06-26/2023-09-08	hydrophore collects seawater eDNA samples
WZZD20233604	Herklotsichthys quadrimaculatus (Ruppell, 1837)	Animalia	Chordata	Osteichthyes	Clupeiformes	Clupeidae	Herklotsichthys	species	Haitang district	Sanya	Hainan	China	South China Sea	Marine	WZZD-4	18.315	109.769	WGS84	MaterialSample	2022-06-26/2023-09-08	hydrophore collects seawater eDNA samples
WZZD20233605	Herklotsichthys quadrimaculatus (Ruppell, 1837)	Animalia	Chordata	Osteichthyes	Clupeiformes	Clupeidae	Herklotsichthys	species	Haitang district	Sanya	Hainan	China	South China Sea	Marine	WZZD-5	18.314	109.766	WGS84	MaterialSample	2022-06-26/2023-09-08	hydrophore collects seawater eDNA samples
WZZD20233606	Herklotsichthys quadrimaculatus (Ruppell, 1837)	Animalia	Chordata	Osteichthyes	Clupeiformes	Clupeidae	Herklotsichthys	species	Haitang district	Sanya	Hainan	China	South China Sea	Marine	WZZD-6	18.314	109.759	WGS84	MaterialSample	2022-06-26/2023-09-08	hydrophore collects seawater eDNA samples
WZZD20233701	Sardinella gibbosa (Bleeker, 1849)	Animalia	Chordata	Osteichthyes	Clupeiformes	Clupeidae	Sardinella	species	Haitang district	Sanya	Hainan	China	South China Sea	Marine	WZZD-1	18.304	109.767	WGS84	MaterialSample	2022-06-26/2022-06-27	hydrophore collects seawater eDNA samples
WZZD20233702	Sardinella gibbosa (Bleeker, 1849)	Animalia	Chordata	Osteichthyes	Clupeiformes	Clupeidae	Sardinella	species	Haitang district	Sanya	Hainan	China	South China Sea	Marine	WZZD-2	18.314	109.773	WGS84	MaterialSample	2022-06-26/2022-06-27	hydrophore collects seawater eDNA samples
WZZD20233703	Sardinella gibbosa (Bleeker, 1849)	Animalia	Chordata	Osteichthyes	Clupeiformes	Clupeidae	Sardinella	species	Haitang district	Sanya	Hainan	China	South China Sea	Marine	WZZD-3	18.315	109.773	WGS84	MaterialSample	2022-06-26/2022-06-27	hydrophore collects seawater eDNA samples
WZZD20233704	Sardinella gibbosa (Bleeker, 1849)	Animalia	Chordata	Osteichthyes	Clupeiformes	Clupeidae	Sardinella	species	Haitang district	Sanya	Hainan	China	South China Sea	Marine	WZZD-4	18.315	109.769	WGS84	MaterialSample	2022-06-26/2022-06-27	hydrophore collects seawater eDNA samples
WZZD20233705	Sardinella gibbosa (Bleeker, 1849)	Animalia	Chordata	Osteichthyes	Clupeiformes	Clupeidae	Sardinella	species	Haitang district	Sanya	Hainan	China	South China Sea	Marine	WZZD-5	18.314	109.766	WGS84	MaterialSample	2022-06-26/2022-06-27	hydrophore collects seawater eDNA samples
WZZD20233706	Sardinella gibbosa (Bleeker, 1849)	Animalia	Chordata	Osteichthyes	Clupeiformes	Clupeidae	Sardinella	species	Haitang district	Sanya	Hainan	China	South China Sea	Marine	WZZD-6	18.314	109.759	WGS84	MaterialSample	2022-06-26/2022-06-27	hydrophore collects seawater eDNA samples
WZZD20233801	Sardinella lemuru Bleeker, 1853	Animalia	Chordata	Osteichthyes	Clupeiformes	Clupeidae	Sardinella	species	Haitang district	Sanya	Hainan	China	South China Sea	Marine	WZZD-1	18.304	109.767	WGS84	MaterialSample	2023-09-06/2023-09-08	hydrophore collects seawater eDNA samples
WZZD20233804	Sardinella lemuru Bleeker, 1853	Animalia	Chordata	Osteichthyes	Clupeiformes	Clupeidae	Sardinella	species	Haitang district	Sanya	Hainan	China	South China Sea	Marine	WZZD-4	18.315	109.769	WGS84	MaterialSample	2023-09-06/2023-09-08	hydrophore collects seawater eDNA samples
WZZD20233805	Sardinella lemuru Bleeker, 1853	Animalia	Chordata	Osteichthyes	Clupeiformes	Clupeidae	Sardinella	species	Haitang district	Sanya	Hainan	China	South China Sea	Marine	WZZD-5	18.314	109.766	WGS84	MaterialSample	2023-09-06/2023-09-08	hydrophore collects seawater eDNA samples
WZZD20233806	Sardinella lemuru Bleeker, 1853	Animalia	Chordata	Osteichthyes	Clupeiformes	Clupeidae	Sardinella	species	Haitang district	Sanya	Hainan	China	South China Sea	Marine	WZZD-6	18.314	109.759	WGS84	MaterialSample	2023-09-06/2023-09-08	hydrophore collects seawater eDNA samples
WZZD20233902	Sardinops sagax (Jenyns, 1842)	Animalia	Chordata	Osteichthyes	Clupeiformes	Clupeidae	Sardinops	species	Haitang district	Sanya	Hainan	China	South China Sea	Marine	WZZD-2	18.314	109.773	WGS84	MaterialSample	2023-09-06/2023-09-08	hydrophore collects seawater eDNA samples
WZZD20234004	Spratelloides delicatulus (Bennett, 1832)	Animalia	Chordata	Osteichthyes	Clupeiformes	Clupeidae	Spratelloides	species	Haitang district	Sanya	Hainan	China	South China Sea	Marine	WZZD-4	18.315	109.769	WGS84	MaterialSample	2023-09-06/2023-09-08	hydrophore collects seawater eDNA samples
WZZD20234005	Spratelloides delicatulus (Bennett, 1832)	Animalia	Chordata	Osteichthyes	Clupeiformes	Clupeidae	Spratelloides	species	Haitang district	Sanya	Hainan	China	South China Sea	Marine	WZZD-5	18.314	109.766	WGS84	MaterialSample	2023-09-06/2023-09-08	hydrophore collects seawater eDNA samples
WZZD20234006	Spratelloides delicatulus (Bennett, 1832)	Animalia	Chordata	Osteichthyes	Clupeiformes	Clupeidae	Spratelloides	species	Haitang district	Sanya	Hainan	China	South China Sea	Marine	WZZD-6	18.314	109.759	WGS84	MaterialSample	2023-09-06/2023-09-08	hydrophore collects seawater eDNA samples
WZZD20234103	Spratelloides gracilis (Temminck & Schlegel, 1846)	Animalia	Chordata	Osteichthyes	Clupeiformes	Clupeidae	Spratelloides	species	Haitang district	Sanya	Hainan	China	South China Sea	Marine	WZZD-3	18.315	109.773	WGS84	MaterialSample	2023-09-06/2023-09-08	hydrophore collects seawater eDNA samples
WZZD20234104	Spratelloides gracilis (Temminck & Schlegel, 1846)	Animalia	Chordata	Osteichthyes	Clupeiformes	Clupeidae	Spratelloides	species	Haitang district	Sanya	Hainan	China	South China Sea	Marine	WZZD-4	18.315	109.769	WGS84	MaterialSample	2023-09-06/2023-09-08	hydrophore collects seawater eDNA samples
WZZD20234105	Spratelloides gracilis (Temminck & Schlegel, 1846)	Animalia	Chordata	Osteichthyes	Clupeiformes	Clupeidae	Spratelloides	species	Haitang district	Sanya	Hainan	China	South China Sea	Marine	WZZD-5	18.314	109.766	WGS84	MaterialSample	2023-09-06/2023-09-08	hydrophore collects seawater eDNA samples
WZZD20234106	Spratelloides gracilis (Temminck & Schlegel, 1846)	Animalia	Chordata	Osteichthyes	Clupeiformes	Clupeidae	Spratelloides	species	Haitang district	Sanya	Hainan	China	South China Sea	Marine	WZZD-6	18.314	109.759	WGS84	MaterialSample	2023-09-06/2023-09-08	hydrophore collects seawater eDNA samples
WZZD20234201	Stolephorus waitei Jordan & Seale, 1926	Animalia	Chordata	Osteichthyes	Clupeiformes	Engraulidae	Stolephorus	species	Haitang district	Sanya	Hainan	China	South China Sea	Marine	WZZD-1	18.304	109.767	WGS84	MaterialSample	2023-09-06/2023-09-08	hydrophore collects seawater eDNA samples
WZZD20234301	Plectroglyphidodon obreptus (Whitley, 1948)	Animalia	Chordata	Osteichthyes	Perciformes	Pomacentridae	Plectroglyphidodon	species	Haitang district	Sanya	Hainan	China	South China Sea	Marine	WZZD-1	18.304	109.767	WGS84	MaterialSample	2023-01-15/2023-09-08	hydrophore collects seawater eDNA samples
WZZD20234302	Plectroglyphidodon obreptus (Whitley, 1948)	Animalia	Chordata	Osteichthyes	Perciformes	Pomacentridae	Plectroglyphidodon	species	Haitang district	Sanya	Hainan	China	South China Sea	Marine	WZZD-2	18.314	109.773	WGS84	MaterialSample	2023-01-15/2023-09-08	hydrophore collects seawater eDNA samples
WZZD20234303	Plectroglyphidodon obreptus (Whitley, 1948)	Animalia	Chordata	Osteichthyes	Perciformes	Pomacentridae	Plectroglyphidodon	species	Haitang district	Sanya	Hainan	China	South China Sea	Marine	WZZD-3	18.315	109.773	WGS84	MaterialSample	2023-01-15/2023-09-08	hydrophore collects seawater eDNA samples
WZZD20234304	Plectroglyphidodon obreptus (Whitley, 1948)	Animalia	Chordata	Osteichthyes	Perciformes	Pomacentridae	Plectroglyphidodon	species	Haitang district	Sanya	Hainan	China	South China Sea	Marine	WZZD-4	18.315	109.769	WGS84	MaterialSample	2023-01-15/2023-09-08	hydrophore collects seawater eDNA samples
WZZD20234305	Plectroglyphidodon obreptus (Whitley, 1948)	Animalia	Chordata	Osteichthyes	Perciformes	Pomacentridae	Plectroglyphidodon	species	Haitang district	Sanya	Hainan	China	South China Sea	Marine	WZZD-5	18.314	109.766	WGS84	MaterialSample	2023-01-15/2023-09-08	hydrophore collects seawater eDNA samples
WZZD20234306	Plectroglyphidodon obreptus (Whitley, 1948)	Animalia	Chordata	Osteichthyes	Perciformes	Pomacentridae	Plectroglyphidodon	species	Haitang district	Sanya	Hainan	China	South China Sea	Marine	WZZD-6	18.314	109.759	WGS84	MaterialSample	2023-01-15/2023-09-08	hydrophore collects seawater eDNA samples
WZZD20234402	Thryssa kammalensis (Bleeker, 1849)	Animalia	Chordata	Osteichthyes	Clupeiformes	Engraulidae	Thryssa	species	Haitang district	Sanya	Hainan	China	South China Sea	Marine	WZZD-2	18.314	109.773	WGS84	MaterialSample	2023-09-06/2023-09-08	hydrophore collects seawater eDNA samples
WZZD20234501	Chelon macrolepis (Smith, 1846)	Animalia	Chordata	Osteichthyes	Mugiliformes	Mugilidae	Chelon	species	Haitang district	Sanya	Hainan	China	South China Sea	Marine	WZZD-1	18.304	109.767	WGS84	MaterialSample	2023-01-15/2023-09-08	hydrophore collects seawater eDNA samples
WZZD20234502	Chelon macrolepis (Smith, 1846)	Animalia	Chordata	Osteichthyes	Mugiliformes	Mugilidae	Chelon	species	Haitang district	Sanya	Hainan	China	South China Sea	Marine	WZZD-2	18.314	109.773	WGS84	MaterialSample	2023-01-15/2023-09-08	hydrophore collects seawater eDNA samples
WZZD20234503	Chelon macrolepis (Smith, 1846)	Animalia	Chordata	Osteichthyes	Mugiliformes	Mugilidae	Chelon	species	Haitang district	Sanya	Hainan	China	South China Sea	Marine	WZZD-3	18.315	109.773	WGS84	MaterialSample	2023-01-15/2023-09-08	hydrophore collects seawater eDNA samples
WZZD20234504	Chelon macrolepis (Smith, 1846)	Animalia	Chordata	Osteichthyes	Mugiliformes	Mugilidae	Chelon	species	Haitang district	Sanya	Hainan	China	South China Sea	Marine	WZZD-4	18.315	109.769	WGS84	MaterialSample	2023-01-15/2023-09-08	hydrophore collects seawater eDNA samples
WZZD20234505	Chelon macrolepis (Smith, 1846)	Animalia	Chordata	Osteichthyes	Mugiliformes	Mugilidae	Chelon	species	Haitang district	Sanya	Hainan	China	South China Sea	Marine	WZZD-5	18.314	109.766	WGS84	MaterialSample	2023-01-15/2023-09-08	hydrophore collects seawater eDNA samples
WZZD20234506	Chelon macrolepis (Smith, 1846)	Animalia	Chordata	Osteichthyes	Mugiliformes	Mugilidae	Chelon	species	Haitang district	Sanya	Hainan	China	South China Sea	Marine	WZZD-6	18.314	109.759	WGS84	MaterialSample	2023-01-15/2023-09-08	hydrophore collects seawater eDNA samples
WZZD20234601	Chelon affinis (Gunther, 1861)	Animalia	Chordata	Osteichthyes	Mugiliformes	Mugilidae	Chelon	species	Haitang district	Sanya	Hainan	China	South China Sea	Marine	WZZD-1	18.304	109.767	WGS84	MaterialSample	2023-09-06/2023-09-08	hydrophore collects seawater eDNA samples
WZZD20234602	Chelon affinis (Gunther, 1861)	Animalia	Chordata	Osteichthyes	Mugiliformes	Mugilidae	Chelon	species	Haitang district	Sanya	Hainan	China	South China Sea	Marine	WZZD-2	18.314	109.773	WGS84	MaterialSample	2023-09-06/2023-09-08	hydrophore collects seawater eDNA samples
WZZD20234604	Chelon affinis (Gunther, 1861)	Animalia	Chordata	Osteichthyes	Mugiliformes	Mugilidae	Chelon	species	Haitang district	Sanya	Hainan	China	South China Sea	Marine	WZZD-4	18.315	109.769	WGS84	MaterialSample	2023-09-06/2023-09-08	hydrophore collects seawater eDNA samples
WZZD20234605	Chelon affinis (Gunther, 1861)	Animalia	Chordata	Osteichthyes	Mugiliformes	Mugilidae	Chelon	species	Haitang district	Sanya	Hainan	China	South China Sea	Marine	WZZD-5	18.314	109.766	WGS84	MaterialSample	2023-09-06/2023-09-08	hydrophore collects seawater eDNA samples
WZZD20234606	Chelon affinis (Gunther, 1861)	Animalia	Chordata	Osteichthyes	Mugiliformes	Mugilidae	Chelon	species	Haitang district	Sanya	Hainan	China	South China Sea	Marine	WZZD-6	18.314	109.759	WGS84	MaterialSample	2023-09-06/2023-09-08	hydrophore collects seawater eDNA samples
WZZD20234702	Chelon haematocheilus (Temminck & Schlegel, 1845)	Animalia	Chordata	Osteichthyes	Mugiliformes	Mugilidae	Chelon	species	Haitang district	Sanya	Hainan	China	South China Sea	Marine	WZZD-2	18.314	109.773	WGS84	MaterialSample	2023-09-06/2023-09-08	hydrophore collects seawater eDNA samples
WZZD20234705	Chelon haematocheilus (Temminck & Schlegel, 1845)	Animalia	Chordata	Osteichthyes	Mugiliformes	Mugilidae	Chelon	species	Haitang district	Sanya	Hainan	China	South China Sea	Marine	WZZD-5	18.314	109.766	WGS84	MaterialSample	2023-09-06/2023-09-08	hydrophore collects seawater eDNA samples
WZZD20234706	Chelon haematocheilus (Temminck & Schlegel, 1845)	Animalia	Chordata	Osteichthyes	Mugiliformes	Mugilidae	Chelon	species	Haitang district	Sanya	Hainan	China	South China Sea	Marine	WZZD-6	18.314	109.759	WGS84	MaterialSample	2023-09-06/2023-09-08	hydrophore collects seawater eDNA samples
WZZD20234801	Moolgarda seheli (Forsskal, 1775)	Animalia	Chordata	Osteichthyes	Mugiliformes	Mugilidae	Moolgarda	species	Haitang district	Sanya	Hainan	China	South China Sea	Marine	WZZD-1	18.304	109.767	WGS84	MaterialSample	2022-06-26/2023-09-08	hydrophore collects seawater eDNA samples
WZZD20234802	Moolgarda seheli (Forsskal, 1775)	Animalia	Chordata	Osteichthyes	Mugiliformes	Mugilidae	Moolgarda	species	Haitang district	Sanya	Hainan	China	South China Sea	Marine	WZZD-2	18.314	109.773	WGS84	MaterialSample	2022-06-26/2023-09-08	hydrophore collects seawater eDNA samples
WZZD20234803	Moolgarda seheli (Forsskal, 1775)	Animalia	Chordata	Osteichthyes	Mugiliformes	Mugilidae	Moolgarda	species	Haitang district	Sanya	Hainan	China	South China Sea	Marine	WZZD-3	18.315	109.773	WGS84	MaterialSample	2022-06-26/2023-09-08	hydrophore collects seawater eDNA samples
WZZD20234804	Moolgarda seheli (Forsskal, 1775)	Animalia	Chordata	Osteichthyes	Mugiliformes	Mugilidae	Moolgarda	species	Haitang district	Sanya	Hainan	China	South China Sea	Marine	WZZD-4	18.315	109.769	WGS84	MaterialSample	2022-06-26/2023-09-08	hydrophore collects seawater eDNA samples
WZZD20234805	Moolgarda seheli (Forsskal, 1775)	Animalia	Chordata	Osteichthyes	Mugiliformes	Mugilidae	Moolgarda	species	Haitang district	Sanya	Hainan	China	South China Sea	Marine	WZZD-5	18.314	109.766	WGS84	MaterialSample	2022-06-26/2023-09-08	hydrophore collects seawater eDNA samples
WZZD20234806	Moolgarda seheli (Forsskal, 1775)	Animalia	Chordata	Osteichthyes	Mugiliformes	Mugilidae	Moolgarda	species	Haitang district	Sanya	Hainan	China	South China Sea	Marine	WZZD-6	18.314	109.759	WGS84	MaterialSample	2022-06-26/2023-09-08	hydrophore collects seawater eDNA samples
WZZD20234901	Osteomugil speigleri (Bleeker, 1858)	Animalia	Chordata	Osteichthyes	Mugiliformes	Mugilidae	Osteomugil	species	Haitang district	Sanya	Hainan	China	South China Sea	Marine	WZZD-1	18.304	109.767	WGS84	MaterialSample	2023-09-06/2023-09-08	hydrophore collects seawater eDNA samples
WZZD20234902	Osteomugil speigleri (Bleeker, 1858)	Animalia	Chordata	Osteichthyes	Mugiliformes	Mugilidae	Osteomugil	species	Haitang district	Sanya	Hainan	China	South China Sea	Marine	WZZD-2	18.314	109.773	WGS84	MaterialSample	2023-09-06/2023-09-08	hydrophore collects seawater eDNA samples
WZZD20234904	Osteomugil speigleri (Bleeker, 1858)	Animalia	Chordata	Osteichthyes	Mugiliformes	Mugilidae	Osteomugil	species	Haitang district	Sanya	Hainan	China	South China Sea	Marine	WZZD-4	18.315	109.769	WGS84	MaterialSample	2023-09-06/2023-09-08	hydrophore collects seawater eDNA samples
WZZD20234905	Osteomugil speigleri (Bleeker, 1858)	Animalia	Chordata	Osteichthyes	Mugiliformes	Mugilidae	Osteomugil	species	Haitang district	Sanya	Hainan	China	South China Sea	Marine	WZZD-5	18.314	109.766	WGS84	MaterialSample	2023-09-06/2023-09-08	hydrophore collects seawater eDNA samples
WZZD20235001	Ellochelon vaigiensis (Quoy & Gaimard, 1825)	Animalia	Chordata	Osteichthyes	Mugiliformes	Mugilidae	Ellochelon	species	Haitang district	Sanya	Hainan	China	South China Sea	Marine	WZZD-1	18.304	109.767	WGS84	MaterialSample	2023-01-15/2023-09-08	hydrophore collects seawater eDNA samples
WZZD20235002	Ellochelon vaigiensis (Quoy & Gaimard, 1825)	Animalia	Chordata	Osteichthyes	Mugiliformes	Mugilidae	Ellochelon	species	Haitang district	Sanya	Hainan	China	South China Sea	Marine	WZZD-2	18.314	109.773	WGS84	MaterialSample	2023-01-15/2023-09-08	hydrophore collects seawater eDNA samples
WZZD20235005	Ellochelon vaigiensis (Quoy & Gaimard, 1825)	Animalia	Chordata	Osteichthyes	Mugiliformes	Mugilidae	Ellochelon	species	Haitang district	Sanya	Hainan	China	South China Sea	Marine	WZZD-5	18.314	109.766	WGS84	MaterialSample	2023-01-15/2023-09-08	hydrophore collects seawater eDNA samples
WZZD20235006	Ellochelon vaigiensis (Quoy & Gaimard, 1825)	Animalia	Chordata	Osteichthyes	Mugiliformes	Mugilidae	Ellochelon	species	Haitang district	Sanya	Hainan	China	South China Sea	Marine	WZZD-6	18.314	109.759	WGS84	MaterialSample	2023-01-15/2023-09-08	hydrophore collects seawater eDNA samples
WZZD20235101	Oedalechilus labiosus (Valenciennes, 1836)	Animalia	Chordata	Osteichthyes	Mugiliformes	Mugilidae	Oedalechilus	species	Haitang district	Sanya	Hainan	China	South China Sea	Marine	WZZD-1	18.304	109.767	WGS84	MaterialSample	2022-06-26/2023-09-08	hydrophore collects seawater eDNA samples
WZZD20235102	Oedalechilus labiosus (Valenciennes, 1836)	Animalia	Chordata	Osteichthyes	Mugiliformes	Mugilidae	Oedalechilus	species	Haitang district	Sanya	Hainan	China	South China Sea	Marine	WZZD-2	18.314	109.773	WGS84	MaterialSample	2022-06-26/2023-09-08	hydrophore collects seawater eDNA samples
WZZD20235103	Oedalechilus labiosus (Valenciennes, 1836)	Animalia	Chordata	Osteichthyes	Mugiliformes	Mugilidae	Oedalechilus	species	Haitang district	Sanya	Hainan	China	South China Sea	Marine	WZZD-3	18.315	109.773	WGS84	MaterialSample	2022-06-26/2023-09-08	hydrophore collects seawater eDNA samples
WZZD20235104	Oedalechilus labiosus (Valenciennes, 1836)	Animalia	Chordata	Osteichthyes	Mugiliformes	Mugilidae	Oedalechilus	species	Haitang district	Sanya	Hainan	China	South China Sea	Marine	WZZD-4	18.315	109.769	WGS84	MaterialSample	2022-06-26/2023-09-08	hydrophore collects seawater eDNA samples
WZZD20235105	Oedalechilus labiosus (Valenciennes, 1836)	Animalia	Chordata	Osteichthyes	Mugiliformes	Mugilidae	Oedalechilus	species	Haitang district	Sanya	Hainan	China	South China Sea	Marine	WZZD-5	18.314	109.766	WGS84	MaterialSample	2022-06-26/2023-09-08	hydrophore collects seawater eDNA samples
WZZD20235106	Oedalechilus labiosus (Valenciennes, 1836)	Animalia	Chordata	Osteichthyes	Mugiliformes	Mugilidae	Oedalechilus	species	Haitang district	Sanya	Hainan	China	South China Sea	Marine	WZZD-6	18.314	109.759	WGS84	MaterialSample	2022-06-26/2023-09-08	hydrophore collects seawater eDNA samples
WZZD20235201	Mugil cephalus Linnaeus, 1758	Animalia	Chordata	Osteichthyes	Mugiliformes	Mugilidae	Mugil	species	Haitang district	Sanya	Hainan	China	South China Sea	Marine	WZZD-1	18.304	109.767	WGS84	MaterialSample	2023-09-06/2023-09-08	hydrophore collects seawater eDNA samples
WZZD20235202	Mugil cephalus Linnaeus, 1758	Animalia	Chordata	Osteichthyes	Mugiliformes	Mugilidae	Mugil	species	Haitang district	Sanya	Hainan	China	South China Sea	Marine	WZZD-2	18.314	109.773	WGS84	MaterialSample	2023-09-06/2023-09-08	hydrophore collects seawater eDNA samples
WZZD20235203	Mugil cephalus Linnaeus, 1758	Animalia	Chordata	Osteichthyes	Mugiliformes	Mugilidae	Mugil	species	Haitang district	Sanya	Hainan	China	South China Sea	Marine	WZZD-3	18.315	109.773	WGS84	MaterialSample	2023-09-06/2023-09-08	hydrophore collects seawater eDNA samples
WZZD20235204	Mugil cephalus Linnaeus, 1758	Animalia	Chordata	Osteichthyes	Mugiliformes	Mugilidae	Mugil	species	Haitang district	Sanya	Hainan	China	South China Sea	Marine	WZZD-4	18.315	109.769	WGS84	MaterialSample	2023-09-06/2023-09-08	hydrophore collects seawater eDNA samples
WZZD20235205	Mugil cephalus Linnaeus, 1758	Animalia	Chordata	Osteichthyes	Mugiliformes	Mugilidae	Mugil	species	Haitang district	Sanya	Hainan	China	South China Sea	Marine	WZZD-5	18.314	109.766	WGS84	MaterialSample	2023-09-06/2023-09-08	hydrophore collects seawater eDNA samples
WZZD20235206	Mugil cephalus Linnaeus, 1758	Animalia	Chordata	Osteichthyes	Mugiliformes	Mugilidae	Mugil	species	Haitang district	Sanya	Hainan	China	South China Sea	Marine	WZZD-6	18.314	109.759	WGS84	MaterialSample	2023-09-06/2023-09-08	hydrophore collects seawater eDNA samples
WZZD20235304	Odonus niger (Ruppell, 1836)	Animalia	Chordata	Osteichthyes	Tetraodontiformes	Balistidae	Odonus	species	Haitang district	Sanya	Hainan	China	South China Sea	Marine	WZZD-4	18.315	109.769	WGS84	MaterialSample	2023-09-06/2023-09-08	hydrophore collects seawater eDNA samples
WZZD20235305	Odonus niger (Ruppell, 1836)	Animalia	Chordata	Osteichthyes	Tetraodontiformes	Balistidae	Odonus	species	Haitang district	Sanya	Hainan	China	South China Sea	Marine	WZZD-5	18.314	109.766	WGS84	MaterialSample	2023-09-06/2023-09-08	hydrophore collects seawater eDNA samples
WZZD20235401	Pomacentrus chrysurus Cuvier, 1830	Animalia	Chordata	Osteichthyes	Perciformes	Pomacentridae	Pomacentrus	species	Haitang district	Sanya	Hainan	China	South China Sea	Marine	WZZD-1	18.304	109.767	WGS84	MaterialSample	2023-09-06/2023-09-08	hydrophore collects seawater eDNA samples
WZZD20235402	Pomacentrus chrysurus Cuvier, 1830	Animalia	Chordata	Osteichthyes	Perciformes	Pomacentridae	Pomacentrus	species	Haitang district	Sanya	Hainan	China	South China Sea	Marine	WZZD-2	18.314	109.773	WGS84	MaterialSample	2023-09-06/2023-09-08	hydrophore collects seawater eDNA samples
WZZD20235403	Pomacentrus chrysurus Cuvier, 1830	Animalia	Chordata	Osteichthyes	Perciformes	Pomacentridae	Pomacentrus	species	Haitang district	Sanya	Hainan	China	South China Sea	Marine	WZZD-3	18.315	109.773	WGS84	MaterialSample	2023-09-06/2023-09-08	hydrophore collects seawater eDNA samples
WZZD20235404	Pomacentrus chrysurus Cuvier, 1830	Animalia	Chordata	Osteichthyes	Perciformes	Pomacentridae	Pomacentrus	species	Haitang district	Sanya	Hainan	China	South China Sea	Marine	WZZD-4	18.315	109.769	WGS84	MaterialSample	2023-09-06/2023-09-08	hydrophore collects seawater eDNA samples
WZZD20235405	Pomacentrus chrysurus Cuvier, 1830	Animalia	Chordata	Osteichthyes	Perciformes	Pomacentridae	Pomacentrus	species	Haitang district	Sanya	Hainan	China	South China Sea	Marine	WZZD-5	18.314	109.766	WGS84	MaterialSample	2023-09-06/2023-09-08	hydrophore collects seawater eDNA samples
WZZD20235501	Pseudobalistes flavimarginatus (Ruppell, 1829)	Animalia	Chordata	Osteichthyes	Tetraodontiformes	Balistidae	Pseudobalistes	species	Haitang district	Sanya	Hainan	China	South China Sea	Marine	WZZD-1	18.304	109.767	WGS84	MaterialSample	2023-01-15/2023-01-17	hydrophore collects seawater eDNA samples
WZZD20235502	Pseudobalistes flavimarginatus (Ruppell, 1829)	Animalia	Chordata	Osteichthyes	Tetraodontiformes	Balistidae	Pseudobalistes	species	Haitang district	Sanya	Hainan	China	South China Sea	Marine	WZZD-2	18.314	109.773	WGS84	MaterialSample	2023-01-15/2023-01-17	hydrophore collects seawater eDNA samples
WZZD20235503	Pseudobalistes flavimarginatus (Ruppell, 1829)	Animalia	Chordata	Osteichthyes	Tetraodontiformes	Balistidae	Pseudobalistes	species	Haitang district	Sanya	Hainan	China	South China Sea	Marine	WZZD-3	18.315	109.773	WGS84	MaterialSample	2023-01-15/2023-01-17	hydrophore collects seawater eDNA samples
WZZD20235504	Pseudobalistes flavimarginatus (Ruppell, 1829)	Animalia	Chordata	Osteichthyes	Tetraodontiformes	Balistidae	Pseudobalistes	species	Haitang district	Sanya	Hainan	China	South China Sea	Marine	WZZD-4	18.315	109.769	WGS84	MaterialSample	2023-01-15/2023-01-17	hydrophore collects seawater eDNA samples
WZZD20235505	Pseudobalistes flavimarginatus (Ruppell, 1829)	Animalia	Chordata	Osteichthyes	Tetraodontiformes	Balistidae	Pseudobalistes	species	Haitang district	Sanya	Hainan	China	South China Sea	Marine	WZZD-5	18.314	109.766	WGS84	MaterialSample	2023-01-15/2023-01-17	hydrophore collects seawater eDNA samples
WZZD20235601	Rhinecanthus aculeatus (Linnaeus, 1758)	Animalia	Chordata	Osteichthyes	Tetraodontiformes	Balistidae	Rhinecanthus	species	Haitang district	Sanya	Hainan	China	South China Sea	Marine	WZZD-1	18.304	109.767	WGS84	MaterialSample	2023-01-15/2023-01-17	hydrophore collects seawater eDNA samples
WZZD20235602	Rhinecanthus aculeatus (Linnaeus, 1758)	Animalia	Chordata	Osteichthyes	Tetraodontiformes	Balistidae	Rhinecanthus	species	Haitang district	Sanya	Hainan	China	South China Sea	Marine	WZZD-2	18.314	109.773	WGS84	MaterialSample	2023-01-15/2023-01-17	hydrophore collects seawater eDNA samples
WZZD20235603	Rhinecanthus aculeatus (Linnaeus, 1758)	Animalia	Chordata	Osteichthyes	Tetraodontiformes	Balistidae	Rhinecanthus	species	Haitang district	Sanya	Hainan	China	South China Sea	Marine	WZZD-3	18.315	109.773	WGS84	MaterialSample	2023-01-15/2023-01-17	hydrophore collects seawater eDNA samples
WZZD20235604	Rhinecanthus aculeatus (Linnaeus, 1758)	Animalia	Chordata	Osteichthyes	Tetraodontiformes	Balistidae	Rhinecanthus	species	Haitang district	Sanya	Hainan	China	South China Sea	Marine	WZZD-4	18.315	109.769	WGS84	MaterialSample	2023-01-15/2023-01-17	hydrophore collects seawater eDNA samples
WZZD20235605	Rhinecanthus aculeatus (Linnaeus, 1758)	Animalia	Chordata	Osteichthyes	Tetraodontiformes	Balistidae	Rhinecanthus	species	Haitang district	Sanya	Hainan	China	South China Sea	Marine	WZZD-5	18.314	109.766	WGS84	MaterialSample	2023-01-15/2023-01-17	hydrophore collects seawater eDNA samples
WZZD20235606	Rhinecanthus aculeatus (Linnaeus, 1758)	Animalia	Chordata	Osteichthyes	Tetraodontiformes	Balistidae	Rhinecanthus	species	Haitang district	Sanya	Hainan	China	South China Sea	Marine	WZZD-6	18.314	109.759	WGS84	MaterialSample	2023-01-15/2023-01-17	hydrophore collects seawater eDNA samples
WZZD20235701	Aluterus scriptus (Osbeck, 1765)	Animalia	Chordata	Osteichthyes	Tetraodontiformes	Monacanthidae	Aluterus	species	Haitang district	Sanya	Hainan	China	South China Sea	Marine	WZZD-1	18.304	109.767	WGS84	MaterialSample	2023-01-15/2023-01-17	hydrophore collects seawater eDNA samples
WZZD20235702	Aluterus scriptus (Osbeck, 1765)	Animalia	Chordata	Osteichthyes	Tetraodontiformes	Monacanthidae	Aluterus	species	Haitang district	Sanya	Hainan	China	South China Sea	Marine	WZZD-2	18.314	109.773	WGS84	MaterialSample	2023-01-15/2023-01-17	hydrophore collects seawater eDNA samples
WZZD20235703	Aluterus scriptus (Osbeck, 1765)	Animalia	Chordata	Osteichthyes	Tetraodontiformes	Monacanthidae	Aluterus	species	Haitang district	Sanya	Hainan	China	South China Sea	Marine	WZZD-3	18.315	109.773	WGS84	MaterialSample	2023-01-15/2023-01-17	hydrophore collects seawater eDNA samples
WZZD20235704	Aluterus scriptus (Osbeck, 1765)	Animalia	Chordata	Osteichthyes	Tetraodontiformes	Monacanthidae	Aluterus	species	Haitang district	Sanya	Hainan	China	South China Sea	Marine	WZZD-4	18.315	109.769	WGS84	MaterialSample	2023-01-15/2023-01-17	hydrophore collects seawater eDNA samples
WZZD20235705	Aluterus scriptus (Osbeck, 1765)	Animalia	Chordata	Osteichthyes	Tetraodontiformes	Monacanthidae	Aluterus	species	Haitang district	Sanya	Hainan	China	South China Sea	Marine	WZZD-5	18.314	109.766	WGS84	MaterialSample	2023-01-15/2023-01-17	hydrophore collects seawater eDNA samples
WZZD20235801	Cantherhines pardalis (Ruppell, 1837)	Animalia	Chordata	Osteichthyes	Tetraodontiformes	Monacanthidae	Cantherhines	species	Haitang district	Sanya	Hainan	China	South China Sea	Marine	WZZD-1	18.304	109.767	WGS84	MaterialSample	2023-01-15/2023-01-17	hydrophore collects seawater eDNA samples
WZZD20235802	Cantherhines pardalis (Ruppell, 1837)	Animalia	Chordata	Osteichthyes	Tetraodontiformes	Monacanthidae	Cantherhines	species	Haitang district	Sanya	Hainan	China	South China Sea	Marine	WZZD-2	18.314	109.773	WGS84	MaterialSample	2023-01-15/2023-01-17	hydrophore collects seawater eDNA samples
WZZD20235803	Cantherhines pardalis (Ruppell, 1837)	Animalia	Chordata	Osteichthyes	Tetraodontiformes	Monacanthidae	Cantherhines	species	Haitang district	Sanya	Hainan	China	South China Sea	Marine	WZZD-3	18.315	109.773	WGS84	MaterialSample	2023-01-15/2023-01-17	hydrophore collects seawater eDNA samples
WZZD20235804	Cantherhines pardalis (Ruppell, 1837)	Animalia	Chordata	Osteichthyes	Tetraodontiformes	Monacanthidae	Cantherhines	species	Haitang district	Sanya	Hainan	China	South China Sea	Marine	WZZD-4	18.315	109.769	WGS84	MaterialSample	2023-01-15/2023-01-17	hydrophore collects seawater eDNA samples
WZZD20235805	Cantherhines pardalis (Ruppell, 1837)	Animalia	Chordata	Osteichthyes	Tetraodontiformes	Monacanthidae	Cantherhines	species	Haitang district	Sanya	Hainan	China	South China Sea	Marine	WZZD-5	18.314	109.766	WGS84	MaterialSample	2023-01-15/2023-01-17	hydrophore collects seawater eDNA samples
WZZD20235806	Cantherhines pardalis (Ruppell, 1837)	Animalia	Chordata	Osteichthyes	Tetraodontiformes	Monacanthidae	Cantherhines	species	Haitang district	Sanya	Hainan	China	South China Sea	Marine	WZZD-6	18.314	109.759	WGS84	MaterialSample	2023-01-15/2023-01-17	hydrophore collects seawater eDNA samples
WZZD20235901	Arothron stellatus (Bloch & Schneider, 1801)	Animalia	Chordata	Osteichthyes	Tetraodontiformes	Tetraodontidae	Arothron	species	Haitang district	Sanya	Hainan	China	South China Sea	Marine	WZZD-1	18.304	109.767	WGS84	MaterialSample	2023-01-15/2023-01-17	hydrophore collects seawater eDNA samples
WZZD20235902	Arothron stellatus (Bloch & Schneider, 1801)	Animalia	Chordata	Osteichthyes	Tetraodontiformes	Tetraodontidae	Arothron	species	Haitang district	Sanya	Hainan	China	South China Sea	Marine	WZZD-2	18.314	109.773	WGS84	MaterialSample	2023-01-15/2023-01-17	hydrophore collects seawater eDNA samples
WZZD20235904	Arothron stellatus (Bloch & Schneider, 1801)	Animalia	Chordata	Osteichthyes	Tetraodontiformes	Tetraodontidae	Arothron	species	Haitang district	Sanya	Hainan	China	South China Sea	Marine	WZZD-4	18.315	109.769	WGS84	MaterialSample	2023-01-15/2023-01-17	hydrophore collects seawater eDNA samples
WZZD20235905	Arothron stellatus (Bloch & Schneider, 1801)	Animalia	Chordata	Osteichthyes	Tetraodontiformes	Tetraodontidae	Arothron	species	Haitang district	Sanya	Hainan	China	South China Sea	Marine	WZZD-5	18.314	109.766	WGS84	MaterialSample	2023-01-15/2023-01-17	hydrophore collects seawater eDNA samples
WZZD20235906	Arothron stellatus (Bloch & Schneider, 1801)	Animalia	Chordata	Osteichthyes	Tetraodontiformes	Tetraodontidae	Arothron	species	Haitang district	Sanya	Hainan	China	South China Sea	Marine	WZZD-6	18.314	109.759	WGS84	MaterialSample	2023-01-15/2023-01-17	hydrophore collects seawater eDNA samples
WZZD20236001	Lagocephalus spadiceus (Richardson, 1845)	Animalia	Chordata	Osteichthyes	Tetraodontiformes	Tetraodontidae	Lagocephalus	species	Haitang district	Sanya	Hainan	China	South China Sea	Marine	WZZD-1	18.304	109.767	WGS84	MaterialSample	2023-09-06/2023-09-08	hydrophore collects seawater eDNA samples
WZZD20236002	Lagocephalus spadiceus (Richardson, 1845)	Animalia	Chordata	Osteichthyes	Tetraodontiformes	Tetraodontidae	Lagocephalus	species	Haitang district	Sanya	Hainan	China	South China Sea	Marine	WZZD-2	18.314	109.773	WGS84	MaterialSample	2023-09-06/2023-09-08	hydrophore collects seawater eDNA samples
WZZD20236003	Lagocephalus spadiceus (Richardson, 1845)	Animalia	Chordata	Osteichthyes	Tetraodontiformes	Tetraodontidae	Lagocephalus	species	Haitang district	Sanya	Hainan	China	South China Sea	Marine	WZZD-3	18.315	109.773	WGS84	MaterialSample	2023-09-06/2023-09-08	hydrophore collects seawater eDNA samples
WZZD20236004	Lagocephalus spadiceus (Richardson, 1845)	Animalia	Chordata	Osteichthyes	Tetraodontiformes	Tetraodontidae	Lagocephalus	species	Haitang district	Sanya	Hainan	China	South China Sea	Marine	WZZD-4	18.315	109.769	WGS84	MaterialSample	2023-09-06/2023-09-08	hydrophore collects seawater eDNA samples
WZZD20236101	Ostracion cubicus Linnaeus, 1758	Animalia	Chordata	Osteichthyes	Tetraodontiformes	Ostraciidae	Ostracion	species	Haitang district	Sanya	Hainan	China	South China Sea	Marine	WZZD-1	18.304	109.767	WGS84	MaterialSample	2023-01-15/2023-01-17	hydrophore collects seawater eDNA samples
WZZD20236102	Ostracion cubicus Linnaeus, 1758	Animalia	Chordata	Osteichthyes	Tetraodontiformes	Ostraciidae	Ostracion	species	Haitang district	Sanya	Hainan	China	South China Sea	Marine	WZZD-2	18.314	109.773	WGS84	MaterialSample	2023-01-15/2023-01-17	hydrophore collects seawater eDNA samples
WZZD20236103	Ostracion cubicus Linnaeus, 1758	Animalia	Chordata	Osteichthyes	Tetraodontiformes	Ostraciidae	Ostracion	species	Haitang district	Sanya	Hainan	China	South China Sea	Marine	WZZD-3	18.315	109.773	WGS84	MaterialSample	2023-01-15/2023-01-17	hydrophore collects seawater eDNA samples
WZZD20236201	Dysomma anguillare Barnard, 1923	Animalia	Chordata	Osteichthyes	Anguilliformes	Synaphobranchidae	Dysomma	species	Haitang district	Sanya	Hainan	China	South China Sea	Marine	WZZD-1	18.304	109.767	WGS84	MaterialSample	2023-01-15/2023-01-17	hydrophore collects seawater eDNA samples
WZZD20236204	Dysomma anguillare Barnard, 1923	Animalia	Chordata	Osteichthyes	Anguilliformes	Synaphobranchidae	Dysomma	species	Haitang district	Sanya	Hainan	China	South China Sea	Marine	WZZD-4	18.315	109.769	WGS84	MaterialSample	2023-01-15/2023-01-17	hydrophore collects seawater eDNA samples
WZZD20236206	Dysomma anguillare Barnard, 1923	Animalia	Chordata	Osteichthyes	Anguilliformes	Synaphobranchidae	Dysomma	species	Haitang district	Sanya	Hainan	China	South China Sea	Marine	WZZD-6	18.314	109.759	WGS84	MaterialSample	2023-01-15/2023-01-17	hydrophore collects seawater eDNA samples
WZZD20236302	Gymnomuraena zebra (Shaw, 1797)	Animalia	Chordata	Osteichthyes	Anguilliformes	Muraenidae	Gymnomuraena	species	Haitang district	Sanya	Hainan	China	South China Sea	Marine	WZZD-2	18.314	109.773	WGS84	MaterialSample	2022-06-26/2022-06-27	hydrophore collects seawater eDNA samples
WZZD20236303	Gymnomuraena zebra (Shaw, 1797)	Animalia	Chordata	Osteichthyes	Anguilliformes	Muraenidae	Gymnomuraena	species	Haitang district	Sanya	Hainan	China	South China Sea	Marine	WZZD-3	18.315	109.773	WGS84	MaterialSample	2022-06-26/2022-06-27	hydrophore collects seawater eDNA samples
WZZD20236304	Gymnomuraena zebra (Shaw, 1797)	Animalia	Chordata	Osteichthyes	Anguilliformes	Muraenidae	Gymnomuraena	species	Haitang district	Sanya	Hainan	China	South China Sea	Marine	WZZD-4	18.315	109.769	WGS84	MaterialSample	2022-06-26/2022-06-27	hydrophore collects seawater eDNA samples
WZZD20236305	Gymnomuraena zebra (Shaw, 1797)	Animalia	Chordata	Osteichthyes	Anguilliformes	Muraenidae	Gymnomuraena	species	Haitang district	Sanya	Hainan	China	South China Sea	Marine	WZZD-5	18.314	109.766	WGS84	MaterialSample	2022-06-26/2022-06-27	hydrophore collects seawater eDNA samples
WZZD20236401	Andamia tetradactylus (Bleeker, 1858)	Animalia	Chordata	Osteichthyes	Perciformes	Blenniidae	Andamia	species	Haitang district	Sanya	Hainan	China	South China Sea	Marine	WZZD-1	18.304	109.767	WGS84	MaterialSample	2023-09-06/2023-09-08	hydrophore collects seawater eDNA samples
WZZD20236402	Andamia tetradactylus (Bleeker, 1858)	Animalia	Chordata	Osteichthyes	Perciformes	Blenniidae	Andamia	species	Haitang district	Sanya	Hainan	China	South China Sea	Marine	WZZD-2	18.314	109.773	WGS84	MaterialSample	2023-09-06/2023-09-08	hydrophore collects seawater eDNA samples
WZZD20236403	Andamia tetradactylus (Bleeker, 1858)	Animalia	Chordata	Osteichthyes	Perciformes	Blenniidae	Andamia	species	Haitang district	Sanya	Hainan	China	South China Sea	Marine	WZZD-3	18.315	109.773	WGS84	MaterialSample	2023-09-06/2023-09-08	hydrophore collects seawater eDNA samples
WZZD20236404	Andamia tetradactylus (Bleeker, 1858)	Animalia	Chordata	Osteichthyes	Perciformes	Blenniidae	Andamia	species	Haitang district	Sanya	Hainan	China	South China Sea	Marine	WZZD-4	18.315	109.769	WGS84	MaterialSample	2023-09-06/2023-09-08	hydrophore collects seawater eDNA samples
WZZD20236406	Andamia tetradactylus (Bleeker, 1858)	Animalia	Chordata	Osteichthyes	Perciformes	Blenniidae	Andamia	species	Haitang district	Sanya	Hainan	China	South China Sea	Marine	WZZD-6	18.314	109.759	WGS84	MaterialSample	2023-09-06/2023-09-08	hydrophore collects seawater eDNA samples
WZZD20236501	Gymnothorax kidako (Temminck & Schlegel, 1846)	Animalia	Chordata	Osteichthyes	Anguilliformes	Muraenidae	Gymnothorax	species	Haitang district	Sanya	Hainan	China	South China Sea	Marine	WZZD-1	18.304	109.767	WGS84	MaterialSample	2023-01-15/2023-09-08	hydrophore collects seawater eDNA samples
WZZD20236502	Gymnothorax kidako (Temminck & Schlegel, 1846)	Animalia	Chordata	Osteichthyes	Anguilliformes	Muraenidae	Gymnothorax	species	Haitang district	Sanya	Hainan	China	South China Sea	Marine	WZZD-2	18.314	109.773	WGS84	MaterialSample	2023-01-15/2023-09-08	hydrophore collects seawater eDNA samples
WZZD20236503	Gymnothorax kidako (Temminck & Schlegel, 1846)	Animalia	Chordata	Osteichthyes	Anguilliformes	Muraenidae	Gymnothorax	species	Haitang district	Sanya	Hainan	China	South China Sea	Marine	WZZD-3	18.315	109.773	WGS84	MaterialSample	2023-01-15/2023-09-08	hydrophore collects seawater eDNA samples
WZZD20236504	Gymnothorax kidako (Temminck & Schlegel, 1846)	Animalia	Chordata	Osteichthyes	Anguilliformes	Muraenidae	Gymnothorax	species	Haitang district	Sanya	Hainan	China	South China Sea	Marine	WZZD-4	18.315	109.769	WGS84	MaterialSample	2023-01-15/2023-09-08	hydrophore collects seawater eDNA samples
WZZD20236505	Gymnothorax kidako (Temminck & Schlegel, 1846)	Animalia	Chordata	Osteichthyes	Anguilliformes	Muraenidae	Gymnothorax	species	Haitang district	Sanya	Hainan	China	South China Sea	Marine	WZZD-5	18.314	109.766	WGS84	MaterialSample	2023-01-15/2023-09-08	hydrophore collects seawater eDNA samples
WZZD20236506	Gymnothorax kidako (Temminck & Schlegel, 1846)	Animalia	Chordata	Osteichthyes	Anguilliformes	Muraenidae	Gymnothorax	species	Haitang district	Sanya	Hainan	China	South China Sea	Marine	WZZD-6	18.314	109.759	WGS84	MaterialSample	2023-01-15/2023-09-08	hydrophore collects seawater eDNA samples
WZZD20236601	Gymnothorax chilospilus Bleeker, 1864	Animalia	Chordata	Osteichthyes	Anguilliformes	Muraenidae	Gymnothorax	species	Haitang district	Sanya	Hainan	China	South China Sea	Marine	WZZD-1	18.304	109.767	WGS84	MaterialSample	2023-01-15/2023-01-17	hydrophore collects seawater eDNA samples
WZZD20236602	Gymnothorax chilospilus Bleeker, 1864	Animalia	Chordata	Osteichthyes	Anguilliformes	Muraenidae	Gymnothorax	species	Haitang district	Sanya	Hainan	China	South China Sea	Marine	WZZD-2	18.314	109.773	WGS84	MaterialSample	2023-01-15/2023-01-17	hydrophore collects seawater eDNA samples
WZZD20236603	Gymnothorax chilospilus Bleeker, 1864	Animalia	Chordata	Osteichthyes	Anguilliformes	Muraenidae	Gymnothorax	species	Haitang district	Sanya	Hainan	China	South China Sea	Marine	WZZD-3	18.315	109.773	WGS84	MaterialSample	2023-01-15/2023-01-17	hydrophore collects seawater eDNA samples
WZZD20236605	Gymnothorax chilospilus Bleeker, 1864	Animalia	Chordata	Osteichthyes	Anguilliformes	Muraenidae	Gymnothorax	species	Haitang district	Sanya	Hainan	China	South China Sea	Marine	WZZD-5	18.314	109.766	WGS84	MaterialSample	2023-01-15/2023-01-17	hydrophore collects seawater eDNA samples
WZZD20236701	Gymnothorax flavimarginatus (Ruppell, 1830)	Animalia	Chordata	Osteichthyes	Anguilliformes	Muraenidae	Gymnothorax	species	Haitang district	Sanya	Hainan	China	South China Sea	Marine	WZZD-1	18.304	109.767	WGS84	MaterialSample	2023-01-15/2023-01-17	hydrophore collects seawater eDNA samples
WZZD20236704	Gymnothorax flavimarginatus (Ruppell, 1830)	Animalia	Chordata	Osteichthyes	Anguilliformes	Muraenidae	Gymnothorax	species	Haitang district	Sanya	Hainan	China	South China Sea	Marine	WZZD-4	18.315	109.769	WGS84	MaterialSample	2023-01-15/2023-01-17	hydrophore collects seawater eDNA samples
WZZD20236706	Gymnothorax flavimarginatus (Ruppell, 1830)	Animalia	Chordata	Osteichthyes	Anguilliformes	Muraenidae	Gymnothorax	species	Haitang district	Sanya	Hainan	China	South China Sea	Marine	WZZD-6	18.314	109.759	WGS84	MaterialSample	2023-01-15/2023-01-17	hydrophore collects seawater eDNA samples
WZZD20236801	Gymnothorax pictus (Ahl, 1789)	Animalia	Chordata	Osteichthyes	Anguilliformes	Muraenidae	Gymnothorax	species	Haitang district	Sanya	Hainan	China	South China Sea	Marine	WZZD-1	18.304	109.767	WGS84	MaterialSample	2023-01-15/2023-01-17	hydrophore collects seawater eDNA samples
WZZD20236802	Gymnothorax pictus (Ahl, 1789)	Animalia	Chordata	Osteichthyes	Anguilliformes	Muraenidae	Gymnothorax	species	Haitang district	Sanya	Hainan	China	South China Sea	Marine	WZZD-2	18.314	109.773	WGS84	MaterialSample	2023-01-15/2023-01-17	hydrophore collects seawater eDNA samples
WZZD20236803	Gymnothorax pictus (Ahl, 1789)	Animalia	Chordata	Osteichthyes	Anguilliformes	Muraenidae	Gymnothorax	species	Haitang district	Sanya	Hainan	China	South China Sea	Marine	WZZD-3	18.315	109.773	WGS84	MaterialSample	2023-01-15/2023-01-17	hydrophore collects seawater eDNA samples
WZZD20236804	Gymnothorax pictus (Ahl, 1789)	Animalia	Chordata	Osteichthyes	Anguilliformes	Muraenidae	Gymnothorax	species	Haitang district	Sanya	Hainan	China	South China Sea	Marine	WZZD-4	18.315	109.769	WGS84	MaterialSample	2023-01-15/2023-01-17	hydrophore collects seawater eDNA samples
WZZD20236805	Gymnothorax pictus (Ahl, 1789)	Animalia	Chordata	Osteichthyes	Anguilliformes	Muraenidae	Gymnothorax	species	Haitang district	Sanya	Hainan	China	South China Sea	Marine	WZZD-5	18.314	109.766	WGS84	MaterialSample	2023-01-15/2023-01-17	hydrophore collects seawater eDNA samples
WZZD20236806	Gymnothorax pictus (Ahl, 1789)	Animalia	Chordata	Osteichthyes	Anguilliformes	Muraenidae	Gymnothorax	species	Haitang district	Sanya	Hainan	China	South China Sea	Marine	WZZD-6	18.314	109.759	WGS84	MaterialSample	2023-01-15/2023-01-17	hydrophore collects seawater eDNA samples
WZZD20236901	Gymnothorax undulatus (Lacepede, 1803)	Animalia	Chordata	Osteichthyes	Anguilliformes	Muraenidae	Gymnothorax	species	Haitang district	Sanya	Hainan	China	South China Sea	Marine	WZZD-1	18.304	109.767	WGS84	MaterialSample	2023-01-15/2023-01-17	hydrophore collects seawater eDNA samples
WZZD20236902	Gymnothorax undulatus (Lacepede, 1803)	Animalia	Chordata	Osteichthyes	Anguilliformes	Muraenidae	Gymnothorax	species	Haitang district	Sanya	Hainan	China	South China Sea	Marine	WZZD-2	18.314	109.773	WGS84	MaterialSample	2023-01-15/2023-01-17	hydrophore collects seawater eDNA samples
WZZD20236903	Gymnothorax undulatus (Lacepede, 1803)	Animalia	Chordata	Osteichthyes	Anguilliformes	Muraenidae	Gymnothorax	species	Haitang district	Sanya	Hainan	China	South China Sea	Marine	WZZD-3	18.315	109.773	WGS84	MaterialSample	2023-01-15/2023-01-17	hydrophore collects seawater eDNA samples
WZZD20236904	Gymnothorax undulatus (Lacepede, 1803)	Animalia	Chordata	Osteichthyes	Anguilliformes	Muraenidae	Gymnothorax	species	Haitang district	Sanya	Hainan	China	South China Sea	Marine	WZZD-4	18.315	109.769	WGS84	MaterialSample	2023-01-15/2023-01-17	hydrophore collects seawater eDNA samples
WZZD20236906	Gymnothorax undulatus (Lacepede, 1803)	Animalia	Chordata	Osteichthyes	Anguilliformes	Muraenidae	Gymnothorax	species	Haitang district	Sanya	Hainan	China	South China Sea	Marine	WZZD-6	18.314	109.759	WGS84	MaterialSample	2023-01-15/2023-01-17	hydrophore collects seawater eDNA samples
WZZD20237001	Echidna nebulosa (Ahl, 1789)	Animalia	Chordata	Osteichthyes	Anguilliformes	Muraenidae	Echidna	species	Haitang district	Sanya	Hainan	China	South China Sea	Marine	WZZD-1	18.304	109.767	WGS84	MaterialSample	2023-01-15/2023-01-17	hydrophore collects seawater eDNA samples
WZZD20237002	Echidna nebulosa (Ahl, 1789)	Animalia	Chordata	Osteichthyes	Anguilliformes	Muraenidae	Echidna	species	Haitang district	Sanya	Hainan	China	South China Sea	Marine	WZZD-2	18.314	109.773	WGS84	MaterialSample	2023-01-15/2023-01-17	hydrophore collects seawater eDNA samples
WZZD20237003	Echidna nebulosa (Ahl, 1789)	Animalia	Chordata	Osteichthyes	Anguilliformes	Muraenidae	Echidna	species	Haitang district	Sanya	Hainan	China	South China Sea	Marine	WZZD-3	18.315	109.773	WGS84	MaterialSample	2023-01-15/2023-01-17	hydrophore collects seawater eDNA samples
WZZD20237004	Echidna nebulosa (Ahl, 1789)	Animalia	Chordata	Osteichthyes	Anguilliformes	Muraenidae	Echidna	species	Haitang district	Sanya	Hainan	China	South China Sea	Marine	WZZD-4	18.315	109.769	WGS84	MaterialSample	2023-01-15/2023-01-17	hydrophore collects seawater eDNA samples
WZZD20237005	Echidna nebulosa (Ahl, 1789)	Animalia	Chordata	Osteichthyes	Anguilliformes	Muraenidae	Echidna	species	Haitang district	Sanya	Hainan	China	South China Sea	Marine	WZZD-5	18.314	109.766	WGS84	MaterialSample	2023-01-15/2023-01-17	hydrophore collects seawater eDNA samples
WZZD20237006	Echidna nebulosa (Ahl, 1789)	Animalia	Chordata	Osteichthyes	Anguilliformes	Muraenidae	Echidna	species	Haitang district	Sanya	Hainan	China	South China Sea	Marine	WZZD-6	18.314	109.759	WGS84	MaterialSample	2023-01-15/2023-01-17	hydrophore collects seawater eDNA samples
WZZD20237101	Echidna polyzona (Richardson, 1845)	Animalia	Chordata	Osteichthyes	Anguilliformes	Muraenidae	Echidna	species	Haitang district	Sanya	Hainan	China	South China Sea	Marine	WZZD-1	18.304	109.767	WGS84	MaterialSample	2023-01-15/2023-01-17	hydrophore collects seawater eDNA samples
WZZD20237102	Echidna polyzona (Richardson, 1845)	Animalia	Chordata	Osteichthyes	Anguilliformes	Muraenidae	Echidna	species	Haitang district	Sanya	Hainan	China	South China Sea	Marine	WZZD-2	18.314	109.773	WGS84	MaterialSample	2023-01-15/2023-01-17	hydrophore collects seawater eDNA samples
WZZD20237103	Echidna polyzona (Richardson, 1845)	Animalia	Chordata	Osteichthyes	Anguilliformes	Muraenidae	Echidna	species	Haitang district	Sanya	Hainan	China	South China Sea	Marine	WZZD-3	18.315	109.773	WGS84	MaterialSample	2023-01-15/2023-01-17	hydrophore collects seawater eDNA samples
WZZD20237104	Echidna polyzona (Richardson, 1845)	Animalia	Chordata	Osteichthyes	Anguilliformes	Muraenidae	Echidna	species	Haitang district	Sanya	Hainan	China	South China Sea	Marine	WZZD-4	18.315	109.769	WGS84	MaterialSample	2023-01-15/2023-01-17	hydrophore collects seawater eDNA samples
WZZD20237105	Echidna polyzona (Richardson, 1845)	Animalia	Chordata	Osteichthyes	Anguilliformes	Muraenidae	Echidna	species	Haitang district	Sanya	Hainan	China	South China Sea	Marine	WZZD-5	18.314	109.766	WGS84	MaterialSample	2023-01-15/2023-01-17	hydrophore collects seawater eDNA samples
WZZD20237106	Echidna polyzona (Richardson, 1845)	Animalia	Chordata	Osteichthyes	Anguilliformes	Muraenidae	Echidna	species	Haitang district	Sanya	Hainan	China	South China Sea	Marine	WZZD-6	18.314	109.759	WGS84	MaterialSample	2023-01-15/2023-01-17	hydrophore collects seawater eDNA samples
WZZD20237201	Hyporhamphus dussumieri (Valenciennes, 1847)	Animalia	Chordata	Osteichthyes	Beloniformes	Hemiramphidae	Hyporhamphus	species	Haitang district	Sanya	Hainan	China	South China Sea	Marine	WZZD-1	18.304	109.767	WGS84	MaterialSample	2022-06-26/2023-01-17	hydrophore collects seawater eDNA samples
WZZD20237202	Hyporhamphus dussumieri (Valenciennes, 1847)	Animalia	Chordata	Osteichthyes	Beloniformes	Hemiramphidae	Hyporhamphus	species	Haitang district	Sanya	Hainan	China	South China Sea	Marine	WZZD-2	18.314	109.773	WGS84	MaterialSample	2022-06-26/2023-01-17	hydrophore collects seawater eDNA samples
WZZD20237203	Hyporhamphus dussumieri (Valenciennes, 1847)	Animalia	Chordata	Osteichthyes	Beloniformes	Hemiramphidae	Hyporhamphus	species	Haitang district	Sanya	Hainan	China	South China Sea	Marine	WZZD-3	18.315	109.773	WGS84	MaterialSample	2022-06-26/2023-01-17	hydrophore collects seawater eDNA samples
WZZD20237204	Hyporhamphus dussumieri (Valenciennes, 1847)	Animalia	Chordata	Osteichthyes	Beloniformes	Hemiramphidae	Hyporhamphus	species	Haitang district	Sanya	Hainan	China	South China Sea	Marine	WZZD-4	18.315	109.769	WGS84	MaterialSample	2022-06-26/2023-01-17	hydrophore collects seawater eDNA samples
WZZD20237205	Hyporhamphus dussumieri (Valenciennes, 1847)	Animalia	Chordata	Osteichthyes	Beloniformes	Hemiramphidae	Hyporhamphus	species	Haitang district	Sanya	Hainan	China	South China Sea	Marine	WZZD-5	18.314	109.766	WGS84	MaterialSample	2022-06-26/2023-01-17	hydrophore collects seawater eDNA samples
WZZD20237206	Hyporhamphus dussumieri (Valenciennes, 1847)	Animalia	Chordata	Osteichthyes	Beloniformes	Hemiramphidae	Hyporhamphus	species	Haitang district	Sanya	Hainan	China	South China Sea	Marine	WZZD-6	18.314	109.759	WGS84	MaterialSample	2022-06-26/2023-01-17	hydrophore collects seawater eDNA samples
WZZD20237301	Tylosurus crocodilus (Peron & Lesueur, 1821)	Animalia	Chordata	Osteichthyes	Beloniformes	Belonidae	Tylosurus	species	Haitang district	Sanya	Hainan	China	South China Sea	Marine	WZZD-1	18.304	109.767	WGS84	MaterialSample	2022-06-26/2023-01-17	hydrophore collects seawater eDNA samples
WZZD20237302	Tylosurus crocodilus (Peron & Lesueur, 1821)	Animalia	Chordata	Osteichthyes	Beloniformes	Belonidae	Tylosurus	species	Haitang district	Sanya	Hainan	China	South China Sea	Marine	WZZD-2	18.314	109.773	WGS84	MaterialSample	2022-06-26/2023-01-17	hydrophore collects seawater eDNA samples
WZZD20237305	Tylosurus crocodilus (Peron & Lesueur, 1821)	Animalia	Chordata	Osteichthyes	Beloniformes	Belonidae	Tylosurus	species	Haitang district	Sanya	Hainan	China	South China Sea	Marine	WZZD-5	18.314	109.766	WGS84	MaterialSample	2022-06-26/2023-01-17	hydrophore collects seawater eDNA samples
WZZD20237306	Tylosurus crocodilus (Peron & Lesueur, 1821)	Animalia	Chordata	Osteichthyes	Beloniformes	Belonidae	Tylosurus	species	Haitang district	Sanya	Hainan	China	South China Sea	Marine	WZZD-6	18.314	109.759	WGS84	MaterialSample	2022-06-26/2023-01-17	hydrophore collects seawater eDNA samples
WZZD20237404	Zenarchopterus dunckeri Mohr, 1926	Animalia	Chordata	Osteichthyes	Beloniformes	Hemiramphidae	Zenarchopterus	species	Haitang district	Sanya	Hainan	China	South China Sea	Marine	WZZD-4	18.315	109.769	WGS84	MaterialSample	2023-09-06/2023-09-08	hydrophore collects seawater eDNA samples
WZZD20237504	Blenniella bilitonensis (Bleeker, 1858)	Animalia	Chordata	Osteichthyes	Perciformes	Blenniidae	Blenniella	species	Haitang district	Sanya	Hainan	China	South China Sea	Marine	WZZD-4	18.315	109.769	WGS84	MaterialSample	2023-09-06/2023-09-08	hydrophore collects seawater eDNA samples
WZZD20237505	Blenniella bilitonensis (Bleeker, 1858)	Animalia	Chordata	Osteichthyes	Perciformes	Blenniidae	Blenniella	species	Haitang district	Sanya	Hainan	China	South China Sea	Marine	WZZD-5	18.314	109.766	WGS84	MaterialSample	2023-09-06/2023-09-08	hydrophore collects seawater eDNA samples
WZZD20237506	Blenniella bilitonensis (Bleeker, 1858)	Animalia	Chordata	Osteichthyes	Perciformes	Blenniidae	Blenniella	species	Haitang district	Sanya	Hainan	China	South China Sea	Marine	WZZD-6	18.314	109.759	WGS84	MaterialSample	2023-09-06/2023-09-08	hydrophore collects seawater eDNA samples
WZZD20237601	Atherinomorus lacunosus (Forster, 1801)	Animalia	Chordata	Osteichthyes	Atheriniformes	Atherinidae	Atherinomorus	species	Haitang district	Sanya	Hainan	China	South China Sea	Marine	WZZD-1	18.304	109.767	WGS84	MaterialSample	2022-06-26/2023-09-08	hydrophore collects seawater eDNA samples
WZZD20237602	Atherinomorus lacunosus (Forster, 1801)	Animalia	Chordata	Osteichthyes	Atheriniformes	Atherinidae	Atherinomorus	species	Haitang district	Sanya	Hainan	China	South China Sea	Marine	WZZD-2	18.314	109.773	WGS84	MaterialSample	2022-06-26/2023-09-08	hydrophore collects seawater eDNA samples
WZZD20237603	Atherinomorus lacunosus (Forster, 1801)	Animalia	Chordata	Osteichthyes	Atheriniformes	Atherinidae	Atherinomorus	species	Haitang district	Sanya	Hainan	China	South China Sea	Marine	WZZD-3	18.315	109.773	WGS84	MaterialSample	2022-06-26/2023-09-08	hydrophore collects seawater eDNA samples
WZZD20237604	Atherinomorus lacunosus (Forster, 1801)	Animalia	Chordata	Osteichthyes	Atheriniformes	Atherinidae	Atherinomorus	species	Haitang district	Sanya	Hainan	China	South China Sea	Marine	WZZD-4	18.315	109.769	WGS84	MaterialSample	2022-06-26/2023-09-08	hydrophore collects seawater eDNA samples
WZZD20237605	Atherinomorus lacunosus (Forster, 1801)	Animalia	Chordata	Osteichthyes	Atheriniformes	Atherinidae	Atherinomorus	species	Haitang district	Sanya	Hainan	China	South China Sea	Marine	WZZD-5	18.314	109.766	WGS84	MaterialSample	2022-06-26/2023-09-08	hydrophore collects seawater eDNA samples
WZZD20237606	Atherinomorus lacunosus (Forster, 1801)	Animalia	Chordata	Osteichthyes	Atheriniformes	Atherinidae	Atherinomorus	species	Haitang district	Sanya	Hainan	China	South China Sea	Marine	WZZD-6	18.314	109.759	WGS84	MaterialSample	2022-06-26/2023-09-08	hydrophore collects seawater eDNA samples
WZZD20237701	Atherinomorus regina (Seale, 1910)	Animalia	Chordata	Osteichthyes	Atheriniformes	Atherinidae	Atherinomorus	species	Haitang district	Sanya	Hainan	China	South China Sea	Marine	WZZD-1	18.304	109.767	WGS84	MaterialSample	2023-09-06/2023-09-08	hydrophore collects seawater eDNA samples
WZZD20237702	Atherinomorus regina (Seale, 1910)	Animalia	Chordata	Osteichthyes	Atheriniformes	Atherinidae	Atherinomorus	species	Haitang district	Sanya	Hainan	China	South China Sea	Marine	WZZD-2	18.314	109.773	WGS84	MaterialSample	2023-09-06/2023-09-08	hydrophore collects seawater eDNA samples
WZZD20237704	Atherinomorus regina (Seale, 1910)	Animalia	Chordata	Osteichthyes	Atheriniformes	Atherinidae	Atherinomorus	species	Haitang district	Sanya	Hainan	China	South China Sea	Marine	WZZD-4	18.315	109.769	WGS84	MaterialSample	2023-09-06/2023-09-08	hydrophore collects seawater eDNA samples
WZZD20237706	Atherinomorus regina (Seale, 1910)	Animalia	Chordata	Osteichthyes	Atheriniformes	Atherinidae	Atherinomorus	species	Haitang district	Sanya	Hainan	China	South China Sea	Marine	WZZD-6	18.314	109.759	WGS84	MaterialSample	2023-09-06/2023-09-08	hydrophore collects seawater eDNA samples
WZZD20237801	Hypoatherina temminckii (Bleeker, 1854)	Animalia	Chordata	Osteichthyes	Atheriniformes	Atherinidae	Hypoatherina	species	Haitang district	Sanya	Hainan	China	South China Sea	Marine	WZZD-1	18.304	109.767	WGS84	MaterialSample	2023-09-06/2023-09-08	hydrophore collects seawater eDNA samples
WZZD20237802	Hypoatherina temminckii (Bleeker, 1854)	Animalia	Chordata	Osteichthyes	Atheriniformes	Atherinidae	Hypoatherina	species	Haitang district	Sanya	Hainan	China	South China Sea	Marine	WZZD-2	18.314	109.773	WGS84	MaterialSample	2023-09-06/2023-09-08	hydrophore collects seawater eDNA samples
WZZD20237803	Hypoatherina temminckii (Bleeker, 1854)	Animalia	Chordata	Osteichthyes	Atheriniformes	Atherinidae	Hypoatherina	species	Haitang district	Sanya	Hainan	China	South China Sea	Marine	WZZD-3	18.315	109.773	WGS84	MaterialSample	2023-09-06/2023-09-08	hydrophore collects seawater eDNA samples
WZZD20237804	Hypoatherina temminckii (Bleeker, 1854)	Animalia	Chordata	Osteichthyes	Atheriniformes	Atherinidae	Hypoatherina	species	Haitang district	Sanya	Hainan	China	South China Sea	Marine	WZZD-4	18.315	109.769	WGS84	MaterialSample	2023-09-06/2023-09-08	hydrophore collects seawater eDNA samples
WZZD20237805	Hypoatherina temminckii (Bleeker, 1854)	Animalia	Chordata	Osteichthyes	Atheriniformes	Atherinidae	Hypoatherina	species	Haitang district	Sanya	Hainan	China	South China Sea	Marine	WZZD-5	18.314	109.766	WGS84	MaterialSample	2023-09-06/2023-09-08	hydrophore collects seawater eDNA samples
WZZD20237806	Hypoatherina temminckii (Bleeker, 1854)	Animalia	Chordata	Osteichthyes	Atheriniformes	Atherinidae	Hypoatherina	species	Haitang district	Sanya	Hainan	China	South China Sea	Marine	WZZD-6	18.314	109.759	WGS84	MaterialSample	2023-09-06/2023-09-08	hydrophore collects seawater eDNA samples
WZZD20237901	Fistularia commersonii Ruppell, 1838	Animalia	Chordata	Osteichthyes	Gasterosteiformes	Fistulariidae	Fistularia	species	Haitang district	Sanya	Hainan	China	South China Sea	Marine	WZZD-1	18.304	109.767	WGS84	MaterialSample	2023-01-15/2023-09-08	hydrophore collects seawater eDNA samples
WZZD20237902	Fistularia commersonii Ruppell, 1838	Animalia	Chordata	Osteichthyes	Gasterosteiformes	Fistulariidae	Fistularia	species	Haitang district	Sanya	Hainan	China	South China Sea	Marine	WZZD-2	18.314	109.773	WGS84	MaterialSample	2023-01-15/2023-09-08	hydrophore collects seawater eDNA samples
WZZD20237903	Fistularia commersonii Ruppell, 1838	Animalia	Chordata	Osteichthyes	Gasterosteiformes	Fistulariidae	Fistularia	species	Haitang district	Sanya	Hainan	China	South China Sea	Marine	WZZD-3	18.315	109.773	WGS84	MaterialSample	2023-01-15/2023-09-08	hydrophore collects seawater eDNA samples
WZZD20237904	Fistularia commersonii Ruppell, 1838	Animalia	Chordata	Osteichthyes	Gasterosteiformes	Fistulariidae	Fistularia	species	Haitang district	Sanya	Hainan	China	South China Sea	Marine	WZZD-4	18.315	109.769	WGS84	MaterialSample	2023-01-15/2023-09-08	hydrophore collects seawater eDNA samples
WZZD20237905	Fistularia commersonii Ruppell, 1838	Animalia	Chordata	Osteichthyes	Gasterosteiformes	Fistulariidae	Fistularia	species	Haitang district	Sanya	Hainan	China	South China Sea	Marine	WZZD-5	18.314	109.766	WGS84	MaterialSample	2023-01-15/2023-09-08	hydrophore collects seawater eDNA samples
WZZD20237906	Fistularia commersonii Ruppell, 1838	Animalia	Chordata	Osteichthyes	Gasterosteiformes	Fistulariidae	Fistularia	species	Haitang district	Sanya	Hainan	China	South China Sea	Marine	WZZD-6	18.314	109.759	WGS84	MaterialSample	2023-01-15/2023-09-08	hydrophore collects seawater eDNA samples
WZZD20238006	Cynoglossus robustus Gunther, 1873	Animalia	Chordata	Osteichthyes	Pleuronectiformes	Cynoglossidae	Cynoglossus	species	Haitang district	Sanya	Hainan	China	South China Sea	Marine	WZZD-6	18.314	109.759	WGS84	MaterialSample	2023-09-06/2023-09-08	hydrophore collects seawater eDNA samples
WZZD20238104	Engyprosopon multisquama Amaoka, 1963	Animalia	Chordata	Osteichthyes	Pleuronectiformes	Bothidae	Engyprosopon	species	Haitang district	Sanya	Hainan	China	South China Sea	Marine	WZZD-4	18.315	109.769	WGS84	MaterialSample	2023-09-06/2023-09-08	hydrophore collects seawater eDNA samples
WZZD20238105	Engyprosopon multisquama Amaoka, 1963	Animalia	Chordata	Osteichthyes	Pleuronectiformes	Bothidae	Engyprosopon	species	Haitang district	Sanya	Hainan	China	South China Sea	Marine	WZZD-5	18.314	109.766	WGS84	MaterialSample	2023-09-06/2023-09-08	hydrophore collects seawater eDNA samples
WZZD20238201	Elops machnata (Forsskal, 1775)	Animalia	Chordata	Osteichthyes	Elopiformes	Elopidae	Elops	species	Haitang district	Sanya	Hainan	China	South China Sea	Marine	WZZD-1	18.304	109.767	WGS84	MaterialSample	2023-01-15/2023-01-17	hydrophore collects seawater eDNA samples
WZZD20238202	Elops machnata (Forsskal, 1775)	Animalia	Chordata	Osteichthyes	Elopiformes	Elopidae	Elops	species	Haitang district	Sanya	Hainan	China	South China Sea	Marine	WZZD-2	18.314	109.773	WGS84	MaterialSample	2023-01-15/2023-01-17	hydrophore collects seawater eDNA samples
WZZD20238203	Elops machnata (Forsskal, 1775)	Animalia	Chordata	Osteichthyes	Elopiformes	Elopidae	Elops	species	Haitang district	Sanya	Hainan	China	South China Sea	Marine	WZZD-3	18.315	109.773	WGS84	MaterialSample	2023-01-15/2023-01-17	hydrophore collects seawater eDNA samples
WZZD20238204	Elops machnata (Forsskal, 1775)	Animalia	Chordata	Osteichthyes	Elopiformes	Elopidae	Elops	species	Haitang district	Sanya	Hainan	China	South China Sea	Marine	WZZD-4	18.315	109.769	WGS84	MaterialSample	2023-01-15/2023-01-17	hydrophore collects seawater eDNA samples
WZZD20238205	Elops machnata (Forsskal, 1775)	Animalia	Chordata	Osteichthyes	Elopiformes	Elopidae	Elops	species	Haitang district	Sanya	Hainan	China	South China Sea	Marine	WZZD-5	18.314	109.766	WGS84	MaterialSample	2023-01-15/2023-01-17	hydrophore collects seawater eDNA samples
WZZD20238206	Elops machnata (Forsskal, 1775)	Animalia	Chordata	Osteichthyes	Elopiformes	Elopidae	Elops	species	Haitang district	Sanya	Hainan	China	South China Sea	Marine	WZZD-6	18.314	109.759	WGS84	MaterialSample	2023-01-15/2023-01-17	hydrophore collects seawater eDNA samples
WZZD20238304	Myripristis kuntee Valenciennes, 1831	Animalia	Chordata	Osteichthyes	Beryciformes	Holocentridae	Myripristis	species	Haitang district	Sanya	Hainan	China	South China Sea	Marine	WZZD-4	18.315	109.769	WGS84	MaterialSample	2023-09-06/2023-09-08	hydrophore collects seawater eDNA samples
WZZD20238305	Myripristis kuntee Valenciennes, 1831	Animalia	Chordata	Osteichthyes	Beryciformes	Holocentridae	Myripristis	species	Haitang district	Sanya	Hainan	China	South China Sea	Marine	WZZD-5	18.314	109.766	WGS84	MaterialSample	2023-09-06/2023-09-08	hydrophore collects seawater eDNA samples
WZZD20238306	Myripristis kuntee Valenciennes, 1831	Animalia	Chordata	Osteichthyes	Beryciformes	Holocentridae	Myripristis	species	Haitang district	Sanya	Hainan	China	South China Sea	Marine	WZZD-6	18.314	109.759	WGS84	MaterialSample	2023-09-06/2023-09-08	hydrophore collects seawater eDNA samples
WZZD20238405	Plotosus lineatus (Thunberg, 1787)	Animalia	Chordata	Osteichthyes	Siluriformes	Plotosidae	Plotosus	species	Haitang district	Sanya	Hainan	China	South China Sea	Marine	WZZD-5	18.314	109.766	WGS84	MaterialSample	2022-06-26/2022-06-27	hydrophore collects seawater eDNA samples
WZZD20238406	Plotosus lineatus (Thunberg, 1787)	Animalia	Chordata	Osteichthyes	Siluriformes	Plotosidae	Plotosus	species	Haitang district	Sanya	Hainan	China	South China Sea	Marine	WZZD-6	18.314	109.759	WGS84	MaterialSample	2022-06-26/2022-06-27	hydrophore collects seawater eDNA samples
WZZD20238501	Saurida undosquamis (Richardson, 1848)	Animalia	Chordata	Osteichthyes	Aulopiformes	Synodontidae	Saurida	species	Haitang district	Sanya	Hainan	China	South China Sea	Marine	WZZD-1	18.304	109.767	WGS84	MaterialSample	2022-06-26/2022-06-27	hydrophore collects seawater eDNA samples
WZZD20238506	Saurida undosquamis (Richardson, 1848)	Animalia	Chordata	Osteichthyes	Aulopiformes	Synodontidae	Saurida	species	Haitang district	Sanya	Hainan	China	South China Sea	Marine	WZZD-6	18.314	109.759	WGS84	MaterialSample	2022-06-26/2022-06-27	hydrophore collects seawater eDNA samples
WZZD20238601	Cirripectes imitator Williams, 1985	Animalia	Chordata	Osteichthyes	Perciformes	Blenniidae	Cirripectes	species	Haitang district	Sanya	Hainan	China	South China Sea	Marine	WZZD-1	18.304	109.767	WGS84	MaterialSample	2022-06-26/2022-06-27	hydrophore collects seawater eDNA samples
WZZD20238602	Cirripectes imitator Williams, 1985	Animalia	Chordata	Osteichthyes	Perciformes	Blenniidae	Cirripectes	species	Haitang district	Sanya	Hainan	China	South China Sea	Marine	WZZD-2	18.314	109.773	WGS84	MaterialSample	2022-06-26/2022-06-27	hydrophore collects seawater eDNA samples
WZZD20238603	Cirripectes imitator Williams, 1985	Animalia	Chordata	Osteichthyes	Perciformes	Blenniidae	Cirripectes	species	Haitang district	Sanya	Hainan	China	South China Sea	Marine	WZZD-3	18.315	109.773	WGS84	MaterialSample	2022-06-26/2022-06-27	hydrophore collects seawater eDNA samples
WZZD20238604	Cirripectes imitator Williams, 1985	Animalia	Chordata	Osteichthyes	Perciformes	Blenniidae	Cirripectes	species	Haitang district	Sanya	Hainan	China	South China Sea	Marine	WZZD-4	18.315	109.769	WGS84	MaterialSample	2022-06-26/2022-06-27	hydrophore collects seawater eDNA samples
WZZD20238701	Bregmaceros mcclellandi Thompson, 1840	Animalia	Chordata	Osteichthyes	Gadiformes	Bregmacerotidae	Bregmaceros	species	Haitang district	Sanya	Hainan	China	South China Sea	Marine	WZZD-1	18.304	109.767	WGS84	MaterialSample	2023-01-15/2023-01-17	hydrophore collects seawater eDNA samples
WZZD20238702	Bregmaceros mcclellandi Thompson, 1840	Animalia	Chordata	Osteichthyes	Gadiformes	Bregmacerotidae	Bregmaceros	species	Haitang district	Sanya	Hainan	China	South China Sea	Marine	WZZD-2	18.314	109.773	WGS84	MaterialSample	2023-01-15/2023-01-17	hydrophore collects seawater eDNA samples
WZZD20238703	Bregmaceros mcclellandi Thompson, 1840	Animalia	Chordata	Osteichthyes	Gadiformes	Bregmacerotidae	Bregmaceros	species	Haitang district	Sanya	Hainan	China	South China Sea	Marine	WZZD-3	18.315	109.773	WGS84	MaterialSample	2023-01-15/2023-01-17	hydrophore collects seawater eDNA samples
WZZD20238704	Bregmaceros mcclellandi Thompson, 1840	Animalia	Chordata	Osteichthyes	Gadiformes	Bregmacerotidae	Bregmaceros	species	Haitang district	Sanya	Hainan	China	South China Sea	Marine	WZZD-5	18.314	109.766	WGS84	MaterialSample	2023-01-15/2023-01-17	hydrophore collects seawater eDNA samples
WZZD20238705	Bregmaceros mcclellandi Thompson, 1840	Animalia	Chordata	Osteichthyes	Gadiformes	Bregmacerotidae	Bregmaceros	species	Haitang district	Sanya	Hainan	China	South China Sea	Marine	WZZD-6	18.314	109.759	WGS84	MaterialSample	2023-01-15/2023-01-17	hydrophore collects seawater eDNA samples
WZZD20238804	Parascorpaena mossambica (Peters, 1855)	Animalia	Chordata	Osteichthyes	Scorpaeniformes	Scorpaenidae	Parascorpaena	species	Haitang district	Sanya	Hainan	China	South China Sea	Marine	WZZD-4	18.315	109.769	WGS84	MaterialSample	2023-09-06/2023-09-08	hydrophore collects seawater eDNA samples
WZZD20238805	Parascorpaena mossambica (Peters, 1855)	Animalia	Chordata	Osteichthyes	Scorpaeniformes	Scorpaenidae	Parascorpaena	species	Haitang district	Sanya	Hainan	China	South China Sea	Marine	WZZD-5	18.314	109.766	WGS84	MaterialSample	2023-09-06/2023-09-08	hydrophore collects seawater eDNA samples
WZZD20238806	Parascorpaena mossambica (Peters, 1855)	Animalia	Chordata	Osteichthyes	Scorpaeniformes	Scorpaenidae	Parascorpaena	species	Haitang district	Sanya	Hainan	China	South China Sea	Marine	WZZD-6	18.314	109.759	WGS84	MaterialSample	2023-09-06/2023-09-08	hydrophore collects seawater eDNA samples
WZZD20238901	Aetobatus narinari (Euphrasen, 1790)	Animalia	Chordata	Chondrichthyes	Myliobatiformes	Myliobatidae	Aetobatus	species	Haitang district	Sanya	Hainan	China	South China Sea	Marine	WZZD-1	18.304	109.767	WGS84	MaterialSample	2023-01-15/2023-01-17	hydrophore collects seawater eDNA samples
WZZD20239001	Carcharhinus melanopterus (Quoy & Gaimard, 1824)	Animalia	Chordata	Chondrichthyes	Carcharhiniformes	Carcharhinidae	Carcharhinus	species	Haitang district	Sanya	Hainan	China	South China Sea	Marine	WZZD-1	18.304	109.767	WGS84	MaterialSample	2022-06-26/2023-01-17	hydrophore collects seawater eDNA samples
WZZD20239002	Carcharhinus melanopterus (Quoy & Gaimard, 1824)	Animalia	Chordata	Chondrichthyes	Carcharhiniformes	Carcharhinidae	Carcharhinus	species	Haitang district	Sanya	Hainan	China	South China Sea	Marine	WZZD-2	18.314	109.773	WGS84	MaterialSample	2022-06-26/2023-01-17	hydrophore collects seawater eDNA samples
WZZD20239004	Carcharhinus melanopterus (Quoy & Gaimard, 1824)	Animalia	Chordata	Chondrichthyes	Carcharhiniformes	Carcharhinidae	Carcharhinus	species	Haitang district	Sanya	Hainan	China	South China Sea	Marine	WZZD-4	18.315	109.769	WGS84	MaterialSample	2022-06-26/2023-01-17	hydrophore collects seawater eDNA samples
WZZD20239005	Carcharhinus melanopterus (Quoy & Gaimard, 1824)	Animalia	Chordata	Chondrichthyes	Carcharhiniformes	Carcharhinidae	Carcharhinus	species	Haitang district	Sanya	Hainan	China	South China Sea	Marine	WZZD-5	18.314	109.766	WGS84	MaterialSample	2022-06-26/2023-01-17	hydrophore collects seawater eDNA samples
WZZD20239006	Carcharhinus melanopterus (Quoy & Gaimard, 1824)	Animalia	Chordata	Chondrichthyes	Carcharhiniformes	Carcharhinidae	Carcharhinus	species	Haitang district	Sanya	Hainan	China	South China Sea	Marine	WZZD-6	18.314	109.759	WGS84	MaterialSample	2022-06-26/2023-01-17	hydrophore collects seawater eDNA samples
WZZD20239103	Lutjanus stellatus Akazaki, 1983	Animalia	Chordata	Osteichthyes	Perciformes	Lutjanidae	Lutjanus	species	Haitang district	Sanya	Hainan	China	South China Sea	Marine	WZZD-3	18.315	109.773	WGS84	MaterialSample	2023-09-06/2023-09-08	hydrophore collects seawater eDNA samples
WZZD20239104	Lutjanus stellatus Akazaki, 1983	Animalia	Chordata	Osteichthyes	Perciformes	Lutjanidae	Lutjanus	species	Haitang district	Sanya	Hainan	China	South China Sea	Marine	WZZD-4	18.315	109.769	WGS84	MaterialSample	2023-09-06/2023-09-08	hydrophore collects seawater eDNA samples
WZZD20239105	Lutjanus stellatus Akazaki, 1983	Animalia	Chordata	Osteichthyes	Perciformes	Lutjanidae	Lutjanus	species	Haitang district	Sanya	Hainan	China	South China Sea	Marine	WZZD-5	18.314	109.766	WGS84	MaterialSample	2023-09-06/2023-09-08	hydrophore collects seawater eDNA samples
WZZD20239201	Lutjanus fulviflamma (Forsskal, 1775)	Animalia	Chordata	Osteichthyes	Perciformes	Lutjanidae	Lutjanus	species	Haitang district	Sanya	Hainan	China	South China Sea	Marine	WZZD-1	18.304	109.767	WGS84	MaterialSample	2023-01-15/2023-01-17	hydrophore collects seawater eDNA samples
WZZD20239202	Lutjanus fulviflamma (Forsskal, 1775)	Animalia	Chordata	Osteichthyes	Perciformes	Lutjanidae	Lutjanus	species	Haitang district	Sanya	Hainan	China	South China Sea	Marine	WZZD-2	18.314	109.773	WGS84	MaterialSample	2023-01-15/2023-01-17	hydrophore collects seawater eDNA samples
WZZD20239203	Lutjanus fulviflamma (Forsskal, 1775)	Animalia	Chordata	Osteichthyes	Perciformes	Lutjanidae	Lutjanus	species	Haitang district	Sanya	Hainan	China	South China Sea	Marine	WZZD-3	18.315	109.773	WGS84	MaterialSample	2023-01-15/2023-01-17	hydrophore collects seawater eDNA samples
WZZD20239204	Lutjanus fulviflamma (Forsskal, 1775)	Animalia	Chordata	Osteichthyes	Perciformes	Lutjanidae	Lutjanus	species	Haitang district	Sanya	Hainan	China	South China Sea	Marine	WZZD-4	18.315	109.769	WGS84	MaterialSample	2023-01-15/2023-01-17	hydrophore collects seawater eDNA samples
WZZD20239205	Lutjanus fulviflamma (Forsskal, 1775)	Animalia	Chordata	Osteichthyes	Perciformes	Lutjanidae	Lutjanus	species	Haitang district	Sanya	Hainan	China	South China Sea	Marine	WZZD-5	18.314	109.766	WGS84	MaterialSample	2023-01-15/2023-01-17	hydrophore collects seawater eDNA samples
WZZD20239206	Lutjanus fulviflamma (Forsskal, 1775)	Animalia	Chordata	Osteichthyes	Perciformes	Lutjanidae	Lutjanus	species	Haitang district	Sanya	Hainan	China	South China Sea	Marine	WZZD-6	18.314	109.759	WGS84	MaterialSample	2023-01-15/2023-01-17	hydrophore collects seawater eDNA samples
WZZD20239303	Chaetodon plebeius Cuvier, 1831	Animalia	Chordata	Osteichthyes	Perciformes	Chaetodontidae	Chaetodon	species	Haitang district	Sanya	Hainan	China	South China Sea	Marine	WZZD-3	18.315	109.773	WGS84	MaterialSample	2023-01-15/2023-01-17	hydrophore collects seawater eDNA samples
WZZD20239304	Chaetodon plebeius Cuvier, 1831	Animalia	Chordata	Osteichthyes	Perciformes	Chaetodontidae	Chaetodon	species	Haitang district	Sanya	Hainan	China	South China Sea	Marine	WZZD-4	18.315	109.769	WGS84	MaterialSample	2023-01-15/2023-01-17	hydrophore collects seawater eDNA samples
WZZD20239305	Chaetodon plebeius Cuvier, 1831	Animalia	Chordata	Osteichthyes	Perciformes	Chaetodontidae	Chaetodon	species	Haitang district	Sanya	Hainan	China	South China Sea	Marine	WZZD-5	18.314	109.766	WGS84	MaterialSample	2023-01-15/2023-01-17	hydrophore collects seawater eDNA samples
WZZD20239306	Chaetodon plebeius Cuvier, 1831	Animalia	Chordata	Osteichthyes	Perciformes	Chaetodontidae	Chaetodon	species	Haitang district	Sanya	Hainan	China	South China Sea	Marine	WZZD-6	18.314	109.759	WGS84	MaterialSample	2023-01-15/2023-01-17	hydrophore collects seawater eDNA samples
WZZD20239401	Salarias fasciatus (Bloch, 1786)	Animalia	Chordata	Osteichthyes	Perciformes	Blenniidae	Salarias	species	Haitang district	Sanya	Hainan	China	South China Sea	Marine	WZZD-1	18.304	109.767	WGS84	MaterialSample	2023-01-15/2023-01-17	hydrophore collects seawater eDNA samples
WZZD20239402	Salarias fasciatus (Bloch, 1786)	Animalia	Chordata	Osteichthyes	Perciformes	Blenniidae	Salarias	species	Haitang district	Sanya	Hainan	China	South China Sea	Marine	WZZD-2	18.314	109.773	WGS84	MaterialSample	2023-01-15/2023-01-17	hydrophore collects seawater eDNA samples
WZZD20239404	Salarias fasciatus (Bloch, 1786)	Animalia	Chordata	Osteichthyes	Perciformes	Blenniidae	Salarias	species	Haitang district	Sanya	Hainan	China	South China Sea	Marine	WZZD-4	18.315	109.769	WGS84	MaterialSample	2023-01-15/2023-01-17	hydrophore collects seawater eDNA samples
WZZD20239405	Salarias fasciatus (Bloch, 1786)	Animalia	Chordata	Osteichthyes	Perciformes	Blenniidae	Salarias	species	Haitang district	Sanya	Hainan	China	South China Sea	Marine	WZZD-5	18.314	109.766	WGS84	MaterialSample	2023-01-15/2023-01-17	hydrophore collects seawater eDNA samples
WZZD20239406	Salarias fasciatus (Bloch, 1786)	Animalia	Chordata	Osteichthyes	Perciformes	Blenniidae	Salarias	species	Haitang district	Sanya	Hainan	China	South China Sea	Marine	WZZD-6	18.314	109.759	WGS84	MaterialSample	2023-01-15/2023-01-17	hydrophore collects seawater eDNA samples
WZZD20239501	Caranx sexfasciatus Quoy & Gaimard, 1825	Animalia	Chordata	Osteichthyes	Perciformes	Carangidae	Caranx	species	Haitang district	Sanya	Hainan	China	South China Sea	Marine	WZZD-1	18.304	109.767	WGS84	MaterialSample	2023-01-15/2023-01-17	hydrophore collects seawater eDNA samples
WZZD20239503	Caranx sexfasciatus Quoy & Gaimard, 1825	Animalia	Chordata	Osteichthyes	Perciformes	Carangidae	Caranx	species	Haitang district	Sanya	Hainan	China	South China Sea	Marine	WZZD-3	18.315	109.773	WGS84	MaterialSample	2023-01-15/2023-01-17	hydrophore collects seawater eDNA samples
WZZD20239505	Caranx sexfasciatus Quoy & Gaimard, 1825	Animalia	Chordata	Osteichthyes	Perciformes	Carangidae	Caranx	species	Haitang district	Sanya	Hainan	China	South China Sea	Marine	WZZD-5	18.314	109.766	WGS84	MaterialSample	2023-01-15/2023-01-17	hydrophore collects seawater eDNA samples
WZZD20239604	Selar crumenophthalmus (Bloch, 1793)	Animalia	Chordata	Osteichthyes	Perciformes	Carangidae	Selar	species	Haitang district	Sanya	Hainan	China	South China Sea	Marine	WZZD-4	18.315	109.769	WGS84	MaterialSample	2023-01-15/2023-01-17	hydrophore collects seawater eDNA samples
WZZD20239605	Selar crumenophthalmus (Bloch, 1793)	Animalia	Chordata	Osteichthyes	Perciformes	Carangidae	Selar	species	Haitang district	Sanya	Hainan	China	South China Sea	Marine	WZZD-5	18.314	109.766	WGS84	MaterialSample	2023-01-15/2023-01-17	hydrophore collects seawater eDNA samples
WZZD20239606	Selar crumenophthalmus (Bloch, 1793)	Animalia	Chordata	Osteichthyes	Perciformes	Carangidae	Selar	species	Haitang district	Sanya	Hainan	China	South China Sea	Marine	WZZD-6	18.314	109.759	WGS84	MaterialSample	2023-01-15/2023-01-17	hydrophore collects seawater eDNA samples
WZZD20239701	Entomacrodus caudofasciatus (Regan, 1909)	Animalia	Chordata	Osteichthyes	Perciformes	Blenniidae	Entomacrodus	species	Haitang district	Sanya	Hainan	China	South China Sea	Marine	WZZD-1	18.304	109.767	WGS84	MaterialSample	2023-09-06/2023-09-08	hydrophore collects seawater eDNA samples
WZZD20239702	Entomacrodus caudofasciatus (Regan, 1909)	Animalia	Chordata	Osteichthyes	Perciformes	Blenniidae	Entomacrodus	species	Haitang district	Sanya	Hainan	China	South China Sea	Marine	WZZD-2	18.314	109.773	WGS84	MaterialSample	2023-09-06/2023-09-08	hydrophore collects seawater eDNA samples
WZZD20239703	Entomacrodus caudofasciatus (Regan, 1909)	Animalia	Chordata	Osteichthyes	Perciformes	Blenniidae	Entomacrodus	species	Haitang district	Sanya	Hainan	China	South China Sea	Marine	WZZD-3	18.315	109.773	WGS84	MaterialSample	2023-09-06/2023-09-08	hydrophore collects seawater eDNA samples
WZZD20239704	Entomacrodus caudofasciatus (Regan, 1909)	Animalia	Chordata	Osteichthyes	Perciformes	Blenniidae	Entomacrodus	species	Haitang district	Sanya	Hainan	China	South China Sea	Marine	WZZD-4	18.315	109.769	WGS84	MaterialSample	2023-09-06/2023-09-08	hydrophore collects seawater eDNA samples
WZZD20239801	Trachinotus baillonii (Lacepede, 1801)	Animalia	Chordata	Osteichthyes	Perciformes	Carangidae	Trachinotus	species	Haitang district	Sanya	Hainan	China	South China Sea	Marine	WZZD-1	18.304	109.767	WGS84	MaterialSample	2023-01-15/2023-01-17	hydrophore collects seawater eDNA samples
WZZD20239802	Trachinotus baillonii (Lacepede, 1801)	Animalia	Chordata	Osteichthyes	Perciformes	Carangidae	Trachinotus	species	Haitang district	Sanya	Hainan	China	South China Sea	Marine	WZZD-2	18.314	109.773	WGS84	MaterialSample	2023-01-15/2023-01-17	hydrophore collects seawater eDNA samples
WZZD20239803	Trachinotus baillonii (Lacepede, 1801)	Animalia	Chordata	Osteichthyes	Perciformes	Carangidae	Trachinotus	species	Haitang district	Sanya	Hainan	China	South China Sea	Marine	WZZD-3	18.315	109.773	WGS84	MaterialSample	2023-01-15/2023-01-17	hydrophore collects seawater eDNA samples
WZZD20239804	Trachinotus baillonii (Lacepede, 1801)	Animalia	Chordata	Osteichthyes	Perciformes	Carangidae	Trachinotus	species	Haitang district	Sanya	Hainan	China	South China Sea	Marine	WZZD-4	18.315	109.769	WGS84	MaterialSample	2023-01-15/2023-01-17	hydrophore collects seawater eDNA samples
WZZD20239805	Trachinotus baillonii (Lacepede, 1801)	Animalia	Chordata	Osteichthyes	Perciformes	Carangidae	Trachinotus	species	Haitang district	Sanya	Hainan	China	South China Sea	Marine	WZZD-5	18.314	109.766	WGS84	MaterialSample	2023-01-15/2023-01-17	hydrophore collects seawater eDNA samples
WZZD20239806	Trachinotus baillonii (Lacepede, 1801)	Animalia	Chordata	Osteichthyes	Perciformes	Carangidae	Trachinotus	species	Haitang district	Sanya	Hainan	China	South China Sea	Marine	WZZD-6	18.314	109.759	WGS84	MaterialSample	2023-01-15/2023-01-17	hydrophore collects seawater eDNA samples
WZZD20239901	Hemigymnus melapterus (Bloch, 1791)	Animalia	Chordata	Osteichthyes	Perciformes	Labridae	Hemigymnus	species	Haitang district	Sanya	Hainan	China	South China Sea	Marine	WZZD-1	18.304	109.767	WGS84	MaterialSample	2023-01-15/2023-01-17	hydrophore collects seawater eDNA samples
WZZD20239902	Hemigymnus melapterus (Bloch, 1791)	Animalia	Chordata	Osteichthyes	Perciformes	Labridae	Hemigymnus	species	Haitang district	Sanya	Hainan	China	South China Sea	Marine	WZZD-2	18.314	109.773	WGS84	MaterialSample	2023-01-15/2023-01-17	hydrophore collects seawater eDNA samples
WZZD20239903	Hemigymnus melapterus (Bloch, 1791)	Animalia	Chordata	Osteichthyes	Perciformes	Labridae	Hemigymnus	species	Haitang district	Sanya	Hainan	China	South China Sea	Marine	WZZD-3	18.315	109.773	WGS84	MaterialSample	2023-01-15/2023-01-17	hydrophore collects seawater eDNA samples
WZZD20239904	Hemigymnus melapterus (Bloch, 1791)	Animalia	Chordata	Osteichthyes	Perciformes	Labridae	Hemigymnus	species	Haitang district	Sanya	Hainan	China	South China Sea	Marine	WZZD-4	18.315	109.769	WGS84	MaterialSample	2023-01-15/2023-01-17	hydrophore collects seawater eDNA samples
WZZD20239905	Hemigymnus melapterus (Bloch, 1791)	Animalia	Chordata	Osteichthyes	Perciformes	Labridae	Hemigymnus	species	Haitang district	Sanya	Hainan	China	South China Sea	Marine	WZZD-5	18.314	109.766	WGS84	MaterialSample	2023-01-15/2023-01-17	hydrophore collects seawater eDNA samples
WZZD20239906	Hemigymnus melapterus (Bloch, 1791)	Animalia	Chordata	Osteichthyes	Perciformes	Labridae	Hemigymnus	species	Haitang district	Sanya	Hainan	China	South China Sea	Marine	WZZD-6	18.314	109.759	WGS84	MaterialSample	2023-01-15/2023-01-17	hydrophore collects seawater eDNA samples
WZZD202310001	Sardinella	Animalia	Chordata	Osteichthyes	Clupeiformes	Clupeidae	Sardinella	genus	Haitang district	Sanya	Hainan	China	South China Sea	Marine	WZZD-1	18.304	109.767	WGS84	MaterialSample	2022-06-26/2022-06-27	hydrophore collects seawater eDNA samples
WZZD202310004	Sardinella	Animalia	Chordata	Osteichthyes	Clupeiformes	Clupeidae	Sardinella	genus	Haitang district	Sanya	Hainan	China	South China Sea	Marine	WZZD-4	18.315	109.769	WGS84	MaterialSample	2022-06-26/2022-06-27	hydrophore collects seawater eDNA samples
WZZD202310005	Sardinella	Animalia	Chordata	Osteichthyes	Clupeiformes	Clupeidae	Sardinella	genus	Haitang district	Sanya	Hainan	China	South China Sea	Marine	WZZD-5	18.314	109.766	WGS84	MaterialSample	2022-06-26/2022-06-27	hydrophore collects seawater eDNA samples
WZZD202310101	Cheilinus	Animalia	Chordata	Osteichthyes	Perciformes	Labridae	Cheilinus	genus	Haitang district	Sanya	Hainan	China	South China Sea	Marine	WZZD-1	18.304	109.767	WGS84	MaterialSample	2022-06-26/2023-01-17	hydrophore collects seawater eDNA samples
WZZD202310102	Cheilinus	Animalia	Chordata	Osteichthyes	Perciformes	Labridae	Cheilinus	genus	Haitang district	Sanya	Hainan	China	South China Sea	Marine	WZZD-2	18.314	109.773	WGS84	MaterialSample	2022-06-26/2023-01-17	hydrophore collects seawater eDNA samples
WZZD202310103	Cheilinus	Animalia	Chordata	Osteichthyes	Perciformes	Labridae	Cheilinus	genus	Haitang district	Sanya	Hainan	China	South China Sea	Marine	WZZD-3	18.315	109.773	WGS84	MaterialSample	2022-06-26/2023-01-17	hydrophore collects seawater eDNA samples
WZZD202310104	Cheilinus	Animalia	Chordata	Osteichthyes	Perciformes	Labridae	Cheilinus	genus	Haitang district	Sanya	Hainan	China	South China Sea	Marine	WZZD-4	18.315	109.769	WGS84	MaterialSample	2022-06-26/2023-01-17	hydrophore collects seawater eDNA samples
WZZD202310105	Cheilinus	Animalia	Chordata	Osteichthyes	Perciformes	Labridae	Cheilinus	genus	Haitang district	Sanya	Hainan	China	South China Sea	Marine	WZZD-5	18.314	109.766	WGS84	MaterialSample	2022-06-26/2023-01-17	hydrophore collects seawater eDNA samples
WZZD202310106	Cheilinus	Animalia	Chordata	Osteichthyes	Perciformes	Labridae	Cheilinus	genus	Haitang district	Sanya	Hainan	China	South China Sea	Marine	WZZD-6	18.314	109.759	WGS84	MaterialSample	2022-06-26/2023-01-17	hydrophore collects seawater eDNA samples
WZZD202310202	Enneapterygius	Animalia	Chordata	Osteichthyes	Perciformes	Tripterygiidae	Enneapterygius	genus	Haitang district	Sanya	Hainan	China	South China Sea	Marine	WZZD-2	18.314	109.773	WGS84	MaterialSample	2022-06-26/2022-06-27	hydrophore collects seawater eDNA samples
WZZD202310203	Enneapterygius	Animalia	Chordata	Osteichthyes	Perciformes	Tripterygiidae	Enneapterygius	genus	Haitang district	Sanya	Hainan	China	South China Sea	Marine	WZZD-3	18.315	109.773	WGS84	MaterialSample	2022-06-26/2022-06-27	hydrophore collects seawater eDNA samples
WZZD202310204	Enneapterygius	Animalia	Chordata	Osteichthyes	Perciformes	Tripterygiidae	Enneapterygius	genus	Haitang district	Sanya	Hainan	China	South China Sea	Marine	WZZD-4	18.315	109.769	WGS84	MaterialSample	2022-06-26/2022-06-27	hydrophore collects seawater eDNA samples
WZZD202310205	Enneapterygius	Animalia	Chordata	Osteichthyes	Perciformes	Tripterygiidae	Enneapterygius	genus	Haitang district	Sanya	Hainan	China	South China Sea	Marine	WZZD-5	18.314	109.766	WGS84	MaterialSample	2022-06-26/2022-06-27	hydrophore collects seawater eDNA samples
WZZD202310206	Enneapterygius	Animalia	Chordata	Osteichthyes	Perciformes	Tripterygiidae	Enneapterygius	genus	Haitang district	Sanya	Hainan	China	South China Sea	Marine	WZZD-6	18.314	109.759	WGS84	MaterialSample	2022-06-26/2022-06-27	hydrophore collects seawater eDNA samples
WZZD202310301	Siganus	Animalia	Chordata	Osteichthyes	Perciformes	Siganidae	Siganus	genus	Haitang district	Sanya	Hainan	China	South China Sea	Marine	WZZD-1	18.304	109.767	WGS84	MaterialSample	2022-06-26/2023-01-17	hydrophore collects seawater eDNA samples
WZZD202310302	Siganus	Animalia	Chordata	Osteichthyes	Perciformes	Siganidae	Siganus	genus	Haitang district	Sanya	Hainan	China	South China Sea	Marine	WZZD-2	18.314	109.773	WGS84	MaterialSample	2022-06-26/2023-01-17	hydrophore collects seawater eDNA samples
WZZD202310303	Siganus	Animalia	Chordata	Osteichthyes	Perciformes	Siganidae	Siganus	genus	Haitang district	Sanya	Hainan	China	South China Sea	Marine	WZZD-3	18.315	109.773	WGS84	MaterialSample	2022-06-26/2023-01-17	hydrophore collects seawater eDNA samples
WZZD202310304	Siganus	Animalia	Chordata	Osteichthyes	Perciformes	Siganidae	Siganus	genus	Haitang district	Sanya	Hainan	China	South China Sea	Marine	WZZD-4	18.315	109.769	WGS84	MaterialSample	2022-06-26/2023-01-17	hydrophore collects seawater eDNA samples
WZZD202310305	Siganus	Animalia	Chordata	Osteichthyes	Perciformes	Siganidae	Siganus	genus	Haitang district	Sanya	Hainan	China	South China Sea	Marine	WZZD-5	18.314	109.766	WGS84	MaterialSample	2022-06-26/2023-01-17	hydrophore collects seawater eDNA samples
WZZD202310306	Siganus	Animalia	Chordata	Osteichthyes	Perciformes	Siganidae	Siganus	genus	Haitang district	Sanya	Hainan	China	South China Sea	Marine	WZZD-6	18.314	109.759	WGS84	MaterialSample	2022-06-26/2023-01-17	hydrophore collects seawater eDNA samples
WZZD202310401	Ostorhinchus	Animalia	Chordata	Osteichthyes	Perciformes	Apogonidae	Ostorhinchus	genus	Haitang district	Sanya	Hainan	China	South China Sea	Marine	WZZD-1	18.304	109.767	WGS84	MaterialSample	2022-06-26/2022-06-27	hydrophore collects seawater eDNA samples
WZZD202310403	Ostorhinchus	Animalia	Chordata	Osteichthyes	Perciformes	Apogonidae	Ostorhinchus	genus	Haitang district	Sanya	Hainan	China	South China Sea	Marine	WZZD-3	18.315	109.773	WGS84	MaterialSample	2022-06-26/2022-06-27	hydrophore collects seawater eDNA samples
WZZD202310404	Ostorhinchus	Animalia	Chordata	Osteichthyes	Perciformes	Apogonidae	Ostorhinchus	genus	Haitang district	Sanya	Hainan	China	South China Sea	Marine	WZZD-4	18.315	109.769	WGS84	MaterialSample	2022-06-26/2022-06-27	hydrophore collects seawater eDNA samples
WZZD202310405	Ostorhinchus	Animalia	Chordata	Osteichthyes	Perciformes	Apogonidae	Ostorhinchus	genus	Haitang district	Sanya	Hainan	China	South China Sea	Marine	WZZD-5	18.314	109.766	WGS84	MaterialSample	2022-06-26/2022-06-27	hydrophore collects seawater eDNA samples
WZZD202310406	Ostorhinchus	Animalia	Chordata	Osteichthyes	Perciformes	Apogonidae	Ostorhinchus	genus	Haitang district	Sanya	Hainan	China	South China Sea	Marine	WZZD-6	18.314	109.759	WGS84	MaterialSample	2022-06-26/2022-06-27	hydrophore collects seawater eDNA samples
WZZD202310501	Platax	Animalia	Chordata	Osteichthyes	Perciformes	Ephippidae	Platax	genus	Haitang district	Sanya	Hainan	China	South China Sea	Marine	WZZD-1	18.304	109.767	WGS84	MaterialSample	2023-01-15/2023-01-17	hydrophore collects seawater eDNA samples
WZZD202310502	Platax	Animalia	Chordata	Osteichthyes	Perciformes	Ephippidae	Platax	genus	Haitang district	Sanya	Hainan	China	South China Sea	Marine	WZZD-2	18.314	109.773	WGS84	MaterialSample	2023-01-15/2023-01-17	hydrophore collects seawater eDNA samples
WZZD202310503	Platax	Animalia	Chordata	Osteichthyes	Perciformes	Ephippidae	Platax	genus	Haitang district	Sanya	Hainan	China	South China Sea	Marine	WZZD-3	18.315	109.773	WGS84	MaterialSample	2023-01-15/2023-01-17	hydrophore collects seawater eDNA samples
WZZD202310504	Platax	Animalia	Chordata	Osteichthyes	Perciformes	Ephippidae	Platax	genus	Haitang district	Sanya	Hainan	China	South China Sea	Marine	WZZD-4	18.315	109.769	WGS84	MaterialSample	2023-01-15/2023-01-17	hydrophore collects seawater eDNA samples
WZZD202310505	Platax	Animalia	Chordata	Osteichthyes	Perciformes	Ephippidae	Platax	genus	Haitang district	Sanya	Hainan	China	South China Sea	Marine	WZZD-5	18.314	109.766	WGS84	MaterialSample	2023-01-15/2023-01-17	hydrophore collects seawater eDNA samples
WZZD202310506	Platax	Animalia	Chordata	Osteichthyes	Perciformes	Ephippidae	Platax	genus	Haitang district	Sanya	Hainan	China	South China Sea	Marine	WZZD-6	18.314	109.759	WGS84	MaterialSample	2023-01-15/2023-01-17	hydrophore collects seawater eDNA samples
WZZD202310601	Thalassoma	Animalia	Chordata	Osteichthyes	Perciformes	Labridae	Thalassoma	genus	Haitang district	Sanya	Hainan	China	South China Sea	Marine	WZZD-1	18.304	109.767	WGS84	MaterialSample	2023-01-15/2023-01-17	hydrophore collects seawater eDNA samples
WZZD202310602	Thalassoma	Animalia	Chordata	Osteichthyes	Perciformes	Labridae	Thalassoma	genus	Haitang district	Sanya	Hainan	China	South China Sea	Marine	WZZD-2	18.314	109.773	WGS84	MaterialSample	2023-01-15/2023-01-17	hydrophore collects seawater eDNA samples
WZZD202310603	Thalassoma	Animalia	Chordata	Osteichthyes	Perciformes	Labridae	Thalassoma	genus	Haitang district	Sanya	Hainan	China	South China Sea	Marine	WZZD-3	18.315	109.773	WGS84	MaterialSample	2023-01-15/2023-01-17	hydrophore collects seawater eDNA samples
WZZD202310604	Thalassoma	Animalia	Chordata	Osteichthyes	Perciformes	Labridae	Thalassoma	genus	Haitang district	Sanya	Hainan	China	South China Sea	Marine	WZZD-4	18.315	109.769	WGS84	MaterialSample	2023-01-15/2023-01-17	hydrophore collects seawater eDNA samples
WZZD202310605	Thalassoma	Animalia	Chordata	Osteichthyes	Perciformes	Labridae	Thalassoma	genus	Haitang district	Sanya	Hainan	China	South China Sea	Marine	WZZD-5	18.314	109.766	WGS84	MaterialSample	2023-01-15/2023-01-17	hydrophore collects seawater eDNA samples
WZZD202310606	Thalassoma	Animalia	Chordata	Osteichthyes	Perciformes	Labridae	Thalassoma	genus	Haitang district	Sanya	Hainan	China	South China Sea	Marine	WZZD-6	18.314	109.759	WGS84	MaterialSample	2023-01-15/2023-01-17	hydrophore collects seawater eDNA samples
WZZD202310701	Engraulis	Animalia	Chordata	Osteichthyes	Clupeiformes	Engraulidae	Engraulis	genus	Haitang district	Sanya	Hainan	China	South China Sea	Marine	WZZD-1	18.304	109.767	WGS84	MaterialSample	2023-01-15/2023-01-17	hydrophore collects seawater eDNA samples
WZZD202310702	Engraulis	Animalia	Chordata	Osteichthyes	Clupeiformes	Engraulidae	Engraulis	genus	Haitang district	Sanya	Hainan	China	South China Sea	Marine	WZZD-2	18.314	109.773	WGS84	MaterialSample	2023-01-15/2023-01-17	hydrophore collects seawater eDNA samples
WZZD202310703	Engraulis	Animalia	Chordata	Osteichthyes	Clupeiformes	Engraulidae	Engraulis	genus	Haitang district	Sanya	Hainan	China	South China Sea	Marine	WZZD-3	18.315	109.773	WGS84	MaterialSample	2023-01-15/2023-01-17	hydrophore collects seawater eDNA samples
WZZD202310704	Engraulis	Animalia	Chordata	Osteichthyes	Clupeiformes	Engraulidae	Engraulis	genus	Haitang district	Sanya	Hainan	China	South China Sea	Marine	WZZD-4	18.315	109.769	WGS84	MaterialSample	2023-01-15/2023-01-17	hydrophore collects seawater eDNA samples
WZZD202310705	Engraulis	Animalia	Chordata	Osteichthyes	Clupeiformes	Engraulidae	Engraulis	genus	Haitang district	Sanya	Hainan	China	South China Sea	Marine	WZZD-5	18.314	109.766	WGS84	MaterialSample	2023-01-15/2023-01-17	hydrophore collects seawater eDNA samples
WZZD202310706	Engraulis	Animalia	Chordata	Osteichthyes	Clupeiformes	Engraulidae	Engraulis	genus	Haitang district	Sanya	Hainan	China	South China Sea	Marine	WZZD-6	18.314	109.759	WGS84	MaterialSample	2023-01-15/2023-01-17	hydrophore collects seawater eDNA samples
WZZD202310801	Entomacrodus decussatus (Bleeker, 1858)	Animalia	Chordata	Osteichthyes	Perciformes	Blenniidae	Entomacrodus	species	Haitang district	Sanya	Hainan	China	South China Sea	Marine	WZZD-1	18.304	109.767	WGS84	MaterialSample	2023-09-06/2023-09-08	hydrophore collects seawater eDNA samples
WZZD202310802	Entomacrodus decussatus (Bleeker, 1858)	Animalia	Chordata	Osteichthyes	Perciformes	Blenniidae	Entomacrodus	species	Haitang district	Sanya	Hainan	China	South China Sea	Marine	WZZD-2	18.314	109.773	WGS84	MaterialSample	2023-09-06/2023-09-08	hydrophore collects seawater eDNA samples
WZZD202310803	Entomacrodus decussatus (Bleeker, 1858)	Animalia	Chordata	Osteichthyes	Perciformes	Blenniidae	Entomacrodus	species	Haitang district	Sanya	Hainan	China	South China Sea	Marine	WZZD-3	18.315	109.773	WGS84	MaterialSample	2023-09-06/2023-09-08	hydrophore collects seawater eDNA samples
WZZD202310804	Entomacrodus decussatus (Bleeker, 1858)	Animalia	Chordata	Osteichthyes	Perciformes	Blenniidae	Entomacrodus	species	Haitang district	Sanya	Hainan	China	South China Sea	Marine	WZZD-4	18.315	109.769	WGS84	MaterialSample	2023-09-06/2023-09-08	hydrophore collects seawater eDNA samples
WZZD202310901	Gymnomuraena	Animalia	Chordata	Osteichthyes	Anguilliformes	Muraenidae	Gymnomuraena	genus	Haitang district	Sanya	Hainan	China	South China Sea	Marine	WZZD-1	18.304	109.767	WGS84	MaterialSample	2023-01-15/2023-01-17	hydrophore collects seawater eDNA samples
WZZD202310902	Gymnomuraena	Animalia	Chordata	Osteichthyes	Anguilliformes	Muraenidae	Gymnomuraena	genus	Haitang district	Sanya	Hainan	China	South China Sea	Marine	WZZD-2	18.314	109.773	WGS84	MaterialSample	2023-01-15/2023-01-17	hydrophore collects seawater eDNA samples
WZZD202310903	Gymnomuraena	Animalia	Chordata	Osteichthyes	Anguilliformes	Muraenidae	Gymnomuraena	genus	Haitang district	Sanya	Hainan	China	South China Sea	Marine	WZZD-3	18.315	109.773	WGS84	MaterialSample	2023-01-15/2023-01-17	hydrophore collects seawater eDNA samples
WZZD202310904	Gymnomuraena	Animalia	Chordata	Osteichthyes	Anguilliformes	Muraenidae	Gymnomuraena	genus	Haitang district	Sanya	Hainan	China	South China Sea	Marine	WZZD-4	18.315	109.769	WGS84	MaterialSample	2023-01-15/2023-01-17	hydrophore collects seawater eDNA samples
WZZD202310905	Gymnomuraena	Animalia	Chordata	Osteichthyes	Anguilliformes	Muraenidae	Gymnomuraena	genus	Haitang district	Sanya	Hainan	China	South China Sea	Marine	WZZD-5	18.314	109.766	WGS84	MaterialSample	2023-01-15/2023-01-17	hydrophore collects seawater eDNA samples
WZZD202310906	Gymnomuraena	Animalia	Chordata	Osteichthyes	Anguilliformes	Muraenidae	Gymnomuraena	genus	Haitang district	Sanya	Hainan	China	South China Sea	Marine	WZZD-6	18.314	109.759	WGS84	MaterialSample	2023-01-15/2023-01-17	hydrophore collects seawater eDNA samples
WZZD202311001	Entomacrodus striatus (Valenciennes, 1836)	Animalia	Chordata	Osteichthyes	Perciformes	Blenniidae	Entomacrodus	species	Haitang district	Sanya	Hainan	China	South China Sea	Marine	WZZD-1	18.304	109.767	WGS84	MaterialSample	2023-09-06/2023-09-08	hydrophore collects seawater eDNA samples
WZZD202311002	Entomacrodus striatus (Valenciennes, 1836)	Animalia	Chordata	Osteichthyes	Perciformes	Blenniidae	Entomacrodus	species	Haitang district	Sanya	Hainan	China	South China Sea	Marine	WZZD-2	18.314	109.773	WGS84	MaterialSample	2023-09-06/2023-09-08	hydrophore collects seawater eDNA samples
WZZD202311003	Entomacrodus striatus (Valenciennes, 1836)	Animalia	Chordata	Osteichthyes	Perciformes	Blenniidae	Entomacrodus	species	Haitang district	Sanya	Hainan	China	South China Sea	Marine	WZZD-3	18.315	109.773	WGS84	MaterialSample	2023-09-06/2023-09-08	hydrophore collects seawater eDNA samples
WZZD202311004	Entomacrodus striatus (Valenciennes, 1836)	Animalia	Chordata	Osteichthyes	Perciformes	Blenniidae	Entomacrodus	species	Haitang district	Sanya	Hainan	China	South China Sea	Marine	WZZD-4	18.315	109.769	WGS84	MaterialSample	2023-09-06/2023-09-08	hydrophore collects seawater eDNA samples
WZZD202311101	Entomacrodus thalassinus (Jordan & Seale, 1906)	Animalia	Chordata	Osteichthyes	Perciformes	Blenniidae	Entomacrodus	species	Haitang district	Sanya	Hainan	China	South China Sea	Marine	WZZD-1	18.304	109.767	WGS84	MaterialSample	2023-09-06/2023-09-08	hydrophore collects seawater eDNA samples
WZZD202311102	Entomacrodus thalassinus (Jordan & Seale, 1906)	Animalia	Chordata	Osteichthyes	Perciformes	Blenniidae	Entomacrodus	species	Haitang district	Sanya	Hainan	China	South China Sea	Marine	WZZD-2	18.314	109.773	WGS84	MaterialSample	2023-09-06/2023-09-08	hydrophore collects seawater eDNA samples
WZZD202311103	Entomacrodus thalassinus (Jordan & Seale, 1906)	Animalia	Chordata	Osteichthyes	Perciformes	Blenniidae	Entomacrodus	species	Haitang district	Sanya	Hainan	China	South China Sea	Marine	WZZD-3	18.315	109.773	WGS84	MaterialSample	2023-09-06/2023-09-08	hydrophore collects seawater eDNA samples
WZZD202311104	Entomacrodus thalassinus (Jordan & Seale, 1906)	Animalia	Chordata	Osteichthyes	Perciformes	Blenniidae	Entomacrodus	species	Haitang district	Sanya	Hainan	China	South China Sea	Marine	WZZD-4	18.315	109.769	WGS84	MaterialSample	2023-09-06/2023-09-08	hydrophore collects seawater eDNA samples
WZZD202311106	Entomacrodus thalassinus (Jordan & Seale, 1906)	Animalia	Chordata	Osteichthyes	Perciformes	Blenniidae	Entomacrodus	species	Haitang district	Sanya	Hainan	China	South China Sea	Marine	WZZD-6	18.314	109.759	WGS84	MaterialSample	2023-09-06/2023-09-08	hydrophore collects seawater eDNA samples
WZZD202311201	Exallias brevis (Kner, 1868)	Animalia	Chordata	Osteichthyes	Perciformes	Blenniidae	Exallias	species	Haitang district	Sanya	Hainan	China	South China Sea	Marine	WZZD-1	18.304	109.767	WGS84	MaterialSample	2023-09-06/2023-09-08	hydrophore collects seawater eDNA samples
WZZD202311202	Exallias brevis (Kner, 1868)	Animalia	Chordata	Osteichthyes	Perciformes	Blenniidae	Exallias	species	Haitang district	Sanya	Hainan	China	South China Sea	Marine	WZZD-2	18.314	109.773	WGS84	MaterialSample	2023-09-06/2023-09-08	hydrophore collects seawater eDNA samples
WZZD202311203	Exallias brevis (Kner, 1868)	Animalia	Chordata	Osteichthyes	Perciformes	Blenniidae	Exallias	species	Haitang district	Sanya	Hainan	China	South China Sea	Marine	WZZD-3	18.315	109.773	WGS84	MaterialSample	2023-09-06/2023-09-08	hydrophore collects seawater eDNA samples
WZZD202311204	Exallias brevis (Kner, 1868)	Animalia	Chordata	Osteichthyes	Perciformes	Blenniidae	Exallias	species	Haitang district	Sanya	Hainan	China	South China Sea	Marine	WZZD-4	18.315	109.769	WGS84	MaterialSample	2023-09-06/2023-09-08	hydrophore collects seawater eDNA samples
WZZD202311301	Istiblennius dussumieri (Valenciennes, 1836)	Animalia	Chordata	Osteichthyes	Perciformes	Blenniidae	Istiblennius	species	Haitang district	Sanya	Hainan	China	South China Sea	Marine	WZZD-1	18.304	109.767	WGS84	MaterialSample	2023-09-06/2023-09-08	hydrophore collects seawater eDNA samples
WZZD202311304	Istiblennius dussumieri (Valenciennes, 1836)	Animalia	Chordata	Osteichthyes	Perciformes	Blenniidae	Istiblennius	species	Haitang district	Sanya	Hainan	China	South China Sea	Marine	WZZD-4	18.315	109.769	WGS84	MaterialSample	2023-09-06/2023-09-08	hydrophore collects seawater eDNA samples
WZZD202311305	Istiblennius dussumieri (Valenciennes, 1836)	Animalia	Chordata	Osteichthyes	Perciformes	Blenniidae	Istiblennius	species	Haitang district	Sanya	Hainan	China	South China Sea	Marine	WZZD-5	18.314	109.766	WGS84	MaterialSample	2023-09-06/2023-09-08	hydrophore collects seawater eDNA samples
WZZD202311306	Istiblennius dussumieri (Valenciennes, 1836)	Animalia	Chordata	Osteichthyes	Perciformes	Blenniidae	Istiblennius	species	Haitang district	Sanya	Hainan	China	South China Sea	Marine	WZZD-6	18.314	109.759	WGS84	MaterialSample	2023-09-06/2023-09-08	hydrophore collects seawater eDNA samples
WZZD202311401	Istiblennius edentulus (Forster & Schneider, 1801)	Animalia	Chordata	Osteichthyes	Perciformes	Blenniidae	Istiblennius	species	Haitang district	Sanya	Hainan	China	South China Sea	Marine	WZZD-1	18.304	109.767	WGS84	MaterialSample	2022-06-26/2023-09-08	hydrophore collects seawater eDNA samples
WZZD202311402	Istiblennius edentulus (Forster & Schneider, 1801)	Animalia	Chordata	Osteichthyes	Perciformes	Blenniidae	Istiblennius	species	Haitang district	Sanya	Hainan	China	South China Sea	Marine	WZZD-2	18.314	109.773	WGS84	MaterialSample	2022-06-26/2023-09-08	hydrophore collects seawater eDNA samples
WZZD202311403	Istiblennius edentulus (Forster & Schneider, 1801)	Animalia	Chordata	Osteichthyes	Perciformes	Blenniidae	Istiblennius	species	Haitang district	Sanya	Hainan	China	South China Sea	Marine	WZZD-3	18.315	109.773	WGS84	MaterialSample	2022-06-26/2023-09-08	hydrophore collects seawater eDNA samples
WZZD202311404	Istiblennius edentulus (Forster & Schneider, 1801)	Animalia	Chordata	Osteichthyes	Perciformes	Blenniidae	Istiblennius	species	Haitang district	Sanya	Hainan	China	South China Sea	Marine	WZZD-4	18.315	109.769	WGS84	MaterialSample	2022-06-26/2023-09-08	hydrophore collects seawater eDNA samples
WZZD202311405	Istiblennius edentulus (Forster & Schneider, 1801)	Animalia	Chordata	Osteichthyes	Perciformes	Blenniidae	Istiblennius	species	Haitang district	Sanya	Hainan	China	South China Sea	Marine	WZZD-5	18.314	109.766	WGS84	MaterialSample	2022-06-26/2023-09-08	hydrophore collects seawater eDNA samples
WZZD202311406	Istiblennius edentulus (Forster & Schneider, 1801)	Animalia	Chordata	Osteichthyes	Perciformes	Blenniidae	Istiblennius	species	Haitang district	Sanya	Hainan	China	South China Sea	Marine	WZZD-6	18.314	109.759	WGS84	MaterialSample	2022-06-26/2023-09-08	hydrophore collects seawater eDNA samples
WZZD202311502	Parablennius yatabei (Jordan & Snyder, 1900)	Animalia	Chordata	Osteichthyes	Perciformes	Blenniidae	Parablennius	species	Haitang district	Sanya	Hainan	China	South China Sea	Marine	WZZD-2	18.314	109.773	WGS84	MaterialSample	2023-09-06/2023-09-08	hydrophore collects seawater eDNA samples
WZZD202311503	Parablennius yatabei (Jordan & Snyder, 1900)	Animalia	Chordata	Osteichthyes	Perciformes	Blenniidae	Parablennius	species	Haitang district	Sanya	Hainan	China	South China Sea	Marine	WZZD-3	18.315	109.773	WGS84	MaterialSample	2023-09-06/2023-09-08	hydrophore collects seawater eDNA samples
WZZD202311504	Parablennius yatabei (Jordan & Snyder, 1900)	Animalia	Chordata	Osteichthyes	Perciformes	Blenniidae	Parablennius	species	Haitang district	Sanya	Hainan	China	South China Sea	Marine	WZZD-4	18.315	109.769	WGS84	MaterialSample	2023-09-06/2023-09-08	hydrophore collects seawater eDNA samples
WZZD202311506	Parablennius yatabei (Jordan & Snyder, 1900)	Animalia	Chordata	Osteichthyes	Perciformes	Blenniidae	Parablennius	species	Haitang district	Sanya	Hainan	China	South China Sea	Marine	WZZD-6	18.314	109.759	WGS84	MaterialSample	2023-09-06/2023-09-08	hydrophore collects seawater eDNA samples
WZZD202311601	Acentrogobius viganensis (Steindachner, 1893)	Animalia	Chordata	Osteichthyes	Perciformes	Gobiidae	Acentrogobius	species	Haitang district	Sanya	Hainan	China	South China Sea	Marine	WZZD-1	18.304	109.767	WGS84	MaterialSample	2023-09-06/2023-09-08	hydrophore collects seawater eDNA samples
WZZD202311602	Acentrogobius viganensis (Steindachner, 1893)	Animalia	Chordata	Osteichthyes	Perciformes	Gobiidae	Acentrogobius	species	Haitang district	Sanya	Hainan	China	South China Sea	Marine	WZZD-2	18.314	109.773	WGS84	MaterialSample	2023-09-06/2023-09-08	hydrophore collects seawater eDNA samples
WZZD202311603	Acentrogobius viganensis (Steindachner, 1893)	Animalia	Chordata	Osteichthyes	Perciformes	Gobiidae	Acentrogobius	species	Haitang district	Sanya	Hainan	China	South China Sea	Marine	WZZD-3	18.315	109.773	WGS84	MaterialSample	2023-09-06/2023-09-08	hydrophore collects seawater eDNA samples
WZZD202311604	Acentrogobius viganensis (Steindachner, 1893)	Animalia	Chordata	Osteichthyes	Perciformes	Gobiidae	Acentrogobius	species	Haitang district	Sanya	Hainan	China	South China Sea	Marine	WZZD-4	18.315	109.769	WGS84	MaterialSample	2023-09-06/2023-09-08	hydrophore collects seawater eDNA samples
WZZD202311605	Acentrogobius viganensis (Steindachner, 1893)	Animalia	Chordata	Osteichthyes	Perciformes	Gobiidae	Acentrogobius	species	Haitang district	Sanya	Hainan	China	South China Sea	Marine	WZZD-5	18.314	109.766	WGS84	MaterialSample	2023-09-06/2023-09-08	hydrophore collects seawater eDNA samples
WZZD202311606	Acentrogobius viganensis (Steindachner, 1893)	Animalia	Chordata	Osteichthyes	Perciformes	Gobiidae	Acentrogobius	species	Haitang district	Sanya	Hainan	China	South China Sea	Marine	WZZD-6	18.314	109.759	WGS84	MaterialSample	2023-09-06/2023-09-08	hydrophore collects seawater eDNA samples
WZZD202311701	Bathygobius cotticeps (Steindachner, 1879)	Animalia	Chordata	Osteichthyes	Perciformes	Gobiidae	Bathygobius	species	Haitang district	Sanya	Hainan	China	South China Sea	Marine	WZZD-1	18.304	109.767	WGS84	MaterialSample	2023-09-06/2023-09-08	hydrophore collects seawater eDNA samples
WZZD202311704	Bathygobius cotticeps (Steindachner, 1879)	Animalia	Chordata	Osteichthyes	Perciformes	Gobiidae	Bathygobius	species	Haitang district	Sanya	Hainan	China	South China Sea	Marine	WZZD-4	18.315	109.769	WGS84	MaterialSample	2023-09-06/2023-09-08	hydrophore collects seawater eDNA samples
WZZD202311705	Bathygobius cotticeps (Steindachner, 1879)	Animalia	Chordata	Osteichthyes	Perciformes	Gobiidae	Bathygobius	species	Haitang district	Sanya	Hainan	China	South China Sea	Marine	WZZD-5	18.314	109.766	WGS84	MaterialSample	2023-09-06/2023-09-08	hydrophore collects seawater eDNA samples
WZZD202311706	Bathygobius cotticeps (Steindachner, 1879)	Animalia	Chordata	Osteichthyes	Perciformes	Gobiidae	Bathygobius	species	Haitang district	Sanya	Hainan	China	South China Sea	Marine	WZZD-6	18.314	109.759	WGS84	MaterialSample	2023-09-06/2023-09-08	hydrophore collects seawater eDNA samples
WZZD202311801	Bathygobius hongkongensis Lam, 1986	Animalia	Chordata	Osteichthyes	Perciformes	Gobiidae	Bathygobius	species	Haitang district	Sanya	Hainan	China	South China Sea	Marine	WZZD-1	18.304	109.767	WGS84	MaterialSample	2023-09-06/2023-09-08	hydrophore collects seawater eDNA samples
WZZD202311802	Bathygobius hongkongensis Lam, 1986	Animalia	Chordata	Osteichthyes	Perciformes	Gobiidae	Bathygobius	species	Haitang district	Sanya	Hainan	China	South China Sea	Marine	WZZD-2	18.314	109.773	WGS84	MaterialSample	2023-09-06/2023-09-08	hydrophore collects seawater eDNA samples
WZZD202311803	Bathygobius hongkongensis Lam, 1986	Animalia	Chordata	Osteichthyes	Perciformes	Gobiidae	Bathygobius	species	Haitang district	Sanya	Hainan	China	South China Sea	Marine	WZZD-3	18.315	109.773	WGS84	MaterialSample	2023-09-06/2023-09-08	hydrophore collects seawater eDNA samples
WZZD202311804	Bathygobius hongkongensis Lam, 1986	Animalia	Chordata	Osteichthyes	Perciformes	Gobiidae	Bathygobius	species	Haitang district	Sanya	Hainan	China	South China Sea	Marine	WZZD-4	18.315	109.769	WGS84	MaterialSample	2023-09-06/2023-09-08	hydrophore collects seawater eDNA samples
WZZD202311805	Bathygobius hongkongensis Lam, 1986	Animalia	Chordata	Osteichthyes	Perciformes	Gobiidae	Bathygobius	species	Haitang district	Sanya	Hainan	China	South China Sea	Marine	WZZD-5	18.314	109.766	WGS84	MaterialSample	2023-09-06/2023-09-08	hydrophore collects seawater eDNA samples
WZZD202311806	Bathygobius hongkongensis Lam, 1986	Animalia	Chordata	Osteichthyes	Perciformes	Gobiidae	Bathygobius	species	Haitang district	Sanya	Hainan	China	South China Sea	Marine	WZZD-6	18.314	109.759	WGS84	MaterialSample	2023-09-06/2023-09-08	hydrophore collects seawater eDNA samples
WZZD202311904	Favonigobius reichei (Bleeker, 1854)	Animalia	Chordata	Osteichthyes	Perciformes	Gobiidae	Favonigobius	species	Haitang district	Sanya	Hainan	China	South China Sea	Marine	WZZD-4	18.315	109.769	WGS84	MaterialSample	2023-09-06/2023-09-08	hydrophore collects seawater eDNA samples
WZZD202311905	Favonigobius reichei (Bleeker, 1854)	Animalia	Chordata	Osteichthyes	Perciformes	Gobiidae	Favonigobius	species	Haitang district	Sanya	Hainan	China	South China Sea	Marine	WZZD-5	18.314	109.766	WGS84	MaterialSample	2023-09-06/2023-09-08	hydrophore collects seawater eDNA samples
WZZD202312002	Glossogobius celebius (Valenciennes, 1837)	Animalia	Chordata	Osteichthyes	Perciformes	Gobiidae	Glossogobius	species	Haitang district	Sanya	Hainan	China	South China Sea	Marine	WZZD-2	18.314	109.773	WGS84	MaterialSample	2023-09-06/2023-09-08	hydrophore collects seawater eDNA samples
WZZD202312101	Istigobius ornatus (Ruppell, 1830)	Animalia	Chordata	Osteichthyes	Perciformes	Gobiidae	Istigobius	species	Haitang district	Sanya	Hainan	China	South China Sea	Marine	WZZD-1	18.304	109.767	WGS84	MaterialSample	2022-06-26/2023-09-08	hydrophore collects seawater eDNA samples
WZZD202312102	Istigobius ornatus (Ruppell, 1830)	Animalia	Chordata	Osteichthyes	Perciformes	Gobiidae	Istigobius	species	Haitang district	Sanya	Hainan	China	South China Sea	Marine	WZZD-2	18.314	109.773	WGS84	MaterialSample	2022-06-26/2023-09-08	hydrophore collects seawater eDNA samples
WZZD202312103	Istigobius ornatus (Ruppell, 1830)	Animalia	Chordata	Osteichthyes	Perciformes	Gobiidae	Istigobius	species	Haitang district	Sanya	Hainan	China	South China Sea	Marine	WZZD-3	18.315	109.773	WGS84	MaterialSample	2022-06-26/2023-09-08	hydrophore collects seawater eDNA samples
WZZD202312104	Istigobius ornatus (Ruppell, 1830)	Animalia	Chordata	Osteichthyes	Perciformes	Gobiidae	Istigobius	species	Haitang district	Sanya	Hainan	China	South China Sea	Marine	WZZD-4	18.315	109.769	WGS84	MaterialSample	2022-06-26/2023-09-08	hydrophore collects seawater eDNA samples
WZZD202312105	Istigobius ornatus (Ruppell, 1830)	Animalia	Chordata	Osteichthyes	Perciformes	Gobiidae	Istigobius	species	Haitang district	Sanya	Hainan	China	South China Sea	Marine	WZZD-5	18.314	109.766	WGS84	MaterialSample	2022-06-26/2023-09-08	hydrophore collects seawater eDNA samples
WZZD202312106	Istigobius ornatus (Ruppell, 1830)	Animalia	Chordata	Osteichthyes	Perciformes	Gobiidae	Istigobius	species	Haitang district	Sanya	Hainan	China	South China Sea	Marine	WZZD-6	18.314	109.759	WGS84	MaterialSample	2022-06-26/2023-09-08	hydrophore collects seawater eDNA samples
WZZD202312202	Mugilogobius chulae (Smith, 1932)	Animalia	Chordata	Osteichthyes	Perciformes	Gobiidae	Mugilogobius	species	Haitang district	Sanya	Hainan	China	South China Sea	Marine	WZZD-2	18.314	109.773	WGS84	MaterialSample	2023-09-06/2023-09-08	hydrophore collects seawater eDNA samples
WZZD202312204	Mugilogobius chulae (Smith, 1932)	Animalia	Chordata	Osteichthyes	Perciformes	Gobiidae	Mugilogobius	species	Haitang district	Sanya	Hainan	China	South China Sea	Marine	WZZD-4	18.315	109.769	WGS84	MaterialSample	2023-09-06/2023-09-08	hydrophore collects seawater eDNA samples
WZZD202312205	Mugilogobius chulae (Smith, 1932)	Animalia	Chordata	Osteichthyes	Perciformes	Gobiidae	Mugilogobius	species	Haitang district	Sanya	Hainan	China	South China Sea	Marine	WZZD-5	18.314	109.766	WGS84	MaterialSample	2023-09-06/2023-09-08	hydrophore collects seawater eDNA samples
WZZD202312206	Mugilogobius chulae (Smith, 1932)	Animalia	Chordata	Osteichthyes	Perciformes	Gobiidae	Mugilogobius	species	Haitang district	Sanya	Hainan	China	South China Sea	Marine	WZZD-6	18.314	109.759	WGS84	MaterialSample	2023-09-06/2023-09-08	hydrophore collects seawater eDNA samples
WZZD202312304	Odontamblyopus lacepedii (Temminck & Schlegel, 1845)	Animalia	Chordata	Osteichthyes	Perciformes	Gobiidae	Odontamblyopus	species	Haitang district	Sanya	Hainan	China	South China Sea	Marine	WZZD-4	18.315	109.769	WGS84	MaterialSample	2023-09-06/2023-09-08	hydrophore collects seawater eDNA samples
WZZD202312305	Odontamblyopus lacepedii (Temminck & Schlegel, 1845)	Animalia	Chordata	Osteichthyes	Perciformes	Gobiidae	Odontamblyopus	species	Haitang district	Sanya	Hainan	China	South China Sea	Marine	WZZD-5	18.314	109.766	WGS84	MaterialSample	2023-09-06/2023-09-08	hydrophore collects seawater eDNA samples
WZZD202312306	Odontamblyopus lacepedii (Temminck & Schlegel, 1845)	Animalia	Chordata	Osteichthyes	Perciformes	Gobiidae	Odontamblyopus	species	Haitang district	Sanya	Hainan	China	South China Sea	Marine	WZZD-6	18.314	109.759	WGS84	MaterialSample	2023-09-06/2023-09-08	hydrophore collects seawater eDNA samples
WZZD202312401	Pseudogobius javanicus (Bleeker, 1856)	Animalia	Chordata	Osteichthyes	Perciformes	Gobiidae	Pseudogobius	species	Haitang district	Sanya	Hainan	China	South China Sea	Marine	WZZD-1	18.304	109.767	WGS84	MaterialSample	2023-09-06/2023-09-08	hydrophore collects seawater eDNA samples
WZZD202312402	Pseudogobius javanicus (Bleeker, 1856)	Animalia	Chordata	Osteichthyes	Perciformes	Gobiidae	Pseudogobius	species	Haitang district	Sanya	Hainan	China	South China Sea	Marine	WZZD-2	18.314	109.773	WGS84	MaterialSample	2023-09-06/2023-09-08	hydrophore collects seawater eDNA samples
WZZD202312403	Pseudogobius javanicus (Bleeker, 1856)	Animalia	Chordata	Osteichthyes	Perciformes	Gobiidae	Pseudogobius	species	Haitang district	Sanya	Hainan	China	South China Sea	Marine	WZZD-3	18.315	109.773	WGS84	MaterialSample	2023-09-06/2023-09-08	hydrophore collects seawater eDNA samples
WZZD202312404	Pseudogobius javanicus (Bleeker, 1856)	Animalia	Chordata	Osteichthyes	Perciformes	Gobiidae	Pseudogobius	species	Haitang district	Sanya	Hainan	China	South China Sea	Marine	WZZD-4	18.315	109.769	WGS84	MaterialSample	2023-09-06/2023-09-08	hydrophore collects seawater eDNA samples
WZZD202312405	Pseudogobius javanicus (Bleeker, 1856)	Animalia	Chordata	Osteichthyes	Perciformes	Gobiidae	Pseudogobius	species	Haitang district	Sanya	Hainan	China	South China Sea	Marine	WZZD-5	18.314	109.766	WGS84	MaterialSample	2023-09-06/2023-09-08	hydrophore collects seawater eDNA samples
WZZD202312406	Pseudogobius javanicus (Bleeker, 1856)	Animalia	Chordata	Osteichthyes	Perciformes	Gobiidae	Pseudogobius	species	Haitang district	Sanya	Hainan	China	South China Sea	Marine	WZZD-6	18.314	109.759	WGS84	MaterialSample	2023-09-06/2023-09-08	hydrophore collects seawater eDNA samples
WZZD202312501	Anampses caeruleopunctatus Ruppell, 1829	Animalia	Chordata	Osteichthyes	Perciformes	Labridae	Anampses	species	Haitang district	Sanya	Hainan	China	South China Sea	Marine	WZZD-1	18.304	109.767	WGS84	MaterialSample	2023-01-15/2023-09-08	hydrophore collects seawater eDNA samples
WZZD202312502	Anampses caeruleopunctatus Ruppell, 1829	Animalia	Chordata	Osteichthyes	Perciformes	Labridae	Anampses	species	Haitang district	Sanya	Hainan	China	South China Sea	Marine	WZZD-2	18.314	109.773	WGS84	MaterialSample	2023-01-15/2023-09-08	hydrophore collects seawater eDNA samples
WZZD202312503	Anampses caeruleopunctatus Ruppell, 1829	Animalia	Chordata	Osteichthyes	Perciformes	Labridae	Anampses	species	Haitang district	Sanya	Hainan	China	South China Sea	Marine	WZZD-3	18.315	109.773	WGS84	MaterialSample	2023-01-15/2023-09-08	hydrophore collects seawater eDNA samples
WZZD202312504	Anampses caeruleopunctatus Ruppell, 1829	Animalia	Chordata	Osteichthyes	Perciformes	Labridae	Anampses	species	Haitang district	Sanya	Hainan	China	South China Sea	Marine	WZZD-4	18.315	109.769	WGS84	MaterialSample	2023-01-15/2023-09-08	hydrophore collects seawater eDNA samples
WZZD202312505	Anampses caeruleopunctatus Ruppell, 1829	Animalia	Chordata	Osteichthyes	Perciformes	Labridae	Anampses	species	Haitang district	Sanya	Hainan	China	South China Sea	Marine	WZZD-5	18.314	109.766	WGS84	MaterialSample	2023-01-15/2023-09-08	hydrophore collects seawater eDNA samples
WZZD202312506	Anampses caeruleopunctatus Ruppell, 1829	Animalia	Chordata	Osteichthyes	Perciformes	Labridae	Anampses	species	Haitang district	Sanya	Hainan	China	South China Sea	Marine	WZZD-6	18.314	109.759	WGS84	MaterialSample	2023-01-15/2023-09-08	hydrophore collects seawater eDNA samples
WZZD202312601	Coris gaimard (Quoy & Gaimard, 1824)	Animalia	Chordata	Osteichthyes	Perciformes	Labridae	Coris	species	Haitang district	Sanya	Hainan	China	South China Sea	Marine	WZZD-1	18.304	109.767	WGS84	MaterialSample	2023-09-06/2023-09-08	hydrophore collects seawater eDNA samples
WZZD202312602	Coris gaimard (Quoy & Gaimard, 1824)	Animalia	Chordata	Osteichthyes	Perciformes	Labridae	Coris	species	Haitang district	Sanya	Hainan	China	South China Sea	Marine	WZZD-2	18.314	109.773	WGS84	MaterialSample	2023-09-06/2023-09-08	hydrophore collects seawater eDNA samples
WZZD202312603	Coris gaimard (Quoy & Gaimard, 1824)	Animalia	Chordata	Osteichthyes	Perciformes	Labridae	Coris	species	Haitang district	Sanya	Hainan	China	South China Sea	Marine	WZZD-3	18.315	109.773	WGS84	MaterialSample	2023-09-06/2023-09-08	hydrophore collects seawater eDNA samples
WZZD202312701	Halichoeres argus (Bloch & Schneider, 1801)	Animalia	Chordata	Osteichthyes	Perciformes	Labridae	Halichoeres	species	Haitang district	Sanya	Hainan	China	South China Sea	Marine	WZZD-1	18.304	109.767	WGS84	MaterialSample	2022-06-26/2023-09-08	hydrophore collects seawater eDNA samples
WZZD202312702	Halichoeres argus (Bloch & Schneider, 1801)	Animalia	Chordata	Osteichthyes	Perciformes	Labridae	Halichoeres	species	Haitang district	Sanya	Hainan	China	South China Sea	Marine	WZZD-2	18.314	109.773	WGS84	MaterialSample	2022-06-26/2023-09-08	hydrophore collects seawater eDNA samples
WZZD202312703	Halichoeres argus (Bloch & Schneider, 1801)	Animalia	Chordata	Osteichthyes	Perciformes	Labridae	Halichoeres	species	Haitang district	Sanya	Hainan	China	South China Sea	Marine	WZZD-3	18.315	109.773	WGS84	MaterialSample	2022-06-26/2023-09-08	hydrophore collects seawater eDNA samples
WZZD202312704	Halichoeres argus (Bloch & Schneider, 1801)	Animalia	Chordata	Osteichthyes	Perciformes	Labridae	Halichoeres	species	Haitang district	Sanya	Hainan	China	South China Sea	Marine	WZZD-4	18.315	109.769	WGS84	MaterialSample	2022-06-26/2023-09-08	hydrophore collects seawater eDNA samples
WZZD202312705	Halichoeres argus (Bloch & Schneider, 1801)	Animalia	Chordata	Osteichthyes	Perciformes	Labridae	Halichoeres	species	Haitang district	Sanya	Hainan	China	South China Sea	Marine	WZZD-5	18.314	109.766	WGS84	MaterialSample	2022-06-26/2023-09-08	hydrophore collects seawater eDNA samples
WZZD202312706	Halichoeres argus (Bloch & Schneider, 1801)	Animalia	Chordata	Osteichthyes	Perciformes	Labridae	Halichoeres	species	Haitang district	Sanya	Hainan	China	South China Sea	Marine	WZZD-6	18.314	109.759	WGS84	MaterialSample	2022-06-26/2023-09-08	hydrophore collects seawater eDNA samples
WZZD202312801	Halichoeres marginatus Ruppell, 1835	Animalia	Chordata	Osteichthyes	Perciformes	Labridae	Halichoeres	species	Haitang district	Sanya	Hainan	China	South China Sea	Marine	WZZD-1	18.304	109.767	WGS84	MaterialSample	2023-01-15/2023-09-08	hydrophore collects seawater eDNA samples
WZZD202312802	Halichoeres marginatus Ruppell, 1835	Animalia	Chordata	Osteichthyes	Perciformes	Labridae	Halichoeres	species	Haitang district	Sanya	Hainan	China	South China Sea	Marine	WZZD-2	18.314	109.773	WGS84	MaterialSample	2023-01-15/2023-09-08	hydrophore collects seawater eDNA samples
WZZD202312803	Halichoeres marginatus Ruppell, 1835	Animalia	Chordata	Osteichthyes	Perciformes	Labridae	Halichoeres	species	Haitang district	Sanya	Hainan	China	South China Sea	Marine	WZZD-3	18.315	109.773	WGS84	MaterialSample	2023-01-15/2023-09-08	hydrophore collects seawater eDNA samples
WZZD202312804	Halichoeres marginatus Ruppell, 1835	Animalia	Chordata	Osteichthyes	Perciformes	Labridae	Halichoeres	species	Haitang district	Sanya	Hainan	China	South China Sea	Marine	WZZD-4	18.315	109.769	WGS84	MaterialSample	2023-01-15/2023-09-08	hydrophore collects seawater eDNA samples
WZZD202312805	Halichoeres marginatus Ruppell, 1835	Animalia	Chordata	Osteichthyes	Perciformes	Labridae	Halichoeres	species	Haitang district	Sanya	Hainan	China	South China Sea	Marine	WZZD-5	18.314	109.766	WGS84	MaterialSample	2023-01-15/2023-09-08	hydrophore collects seawater eDNA samples
WZZD202312806	Halichoeres marginatus Ruppell, 1835	Animalia	Chordata	Osteichthyes	Perciformes	Labridae	Halichoeres	species	Haitang district	Sanya	Hainan	China	South China Sea	Marine	WZZD-6	18.314	109.759	WGS84	MaterialSample	2023-01-15/2023-09-08	hydrophore collects seawater eDNA samples
WZZD202312901	Stethojulis terina Jordan & Snyder, 1902	Animalia	Chordata	Osteichthyes	Perciformes	Labridae	Stethojulis	species	Haitang district	Sanya	Hainan	China	South China Sea	Marine	WZZD-1	18.304	109.767	WGS84	MaterialSample	2023-01-15/2023-09-08	hydrophore collects seawater eDNA samples
WZZD202312902	Stethojulis terina Jordan & Snyder, 1902	Animalia	Chordata	Osteichthyes	Perciformes	Labridae	Stethojulis	species	Haitang district	Sanya	Hainan	China	South China Sea	Marine	WZZD-2	18.314	109.773	WGS84	MaterialSample	2023-01-15/2023-09-08	hydrophore collects seawater eDNA samples
WZZD202312903	Stethojulis terina Jordan & Snyder, 1902	Animalia	Chordata	Osteichthyes	Perciformes	Labridae	Stethojulis	species	Haitang district	Sanya	Hainan	China	South China Sea	Marine	WZZD-3	18.315	109.773	WGS84	MaterialSample	2023-01-15/2023-09-08	hydrophore collects seawater eDNA samples
WZZD202312904	Stethojulis terina Jordan & Snyder, 1902	Animalia	Chordata	Osteichthyes	Perciformes	Labridae	Stethojulis	species	Haitang district	Sanya	Hainan	China	South China Sea	Marine	WZZD-4	18.315	109.769	WGS84	MaterialSample	2023-01-15/2023-09-08	hydrophore collects seawater eDNA samples
WZZD202312905	Stethojulis terina Jordan & Snyder, 1902	Animalia	Chordata	Osteichthyes	Perciformes	Labridae	Stethojulis	species	Haitang district	Sanya	Hainan	China	South China Sea	Marine	WZZD-5	18.314	109.766	WGS84	MaterialSample	2023-01-15/2023-09-08	hydrophore collects seawater eDNA samples
WZZD202312906	Stethojulis terina Jordan & Snyder, 1902	Animalia	Chordata	Osteichthyes	Perciformes	Labridae	Stethojulis	species	Haitang district	Sanya	Hainan	China	South China Sea	Marine	WZZD-6	18.314	109.759	WGS84	MaterialSample	2023-01-15/2023-09-08	hydrophore collects seawater eDNA samples
WZZD202313001	Stethojulis trilineata (Bloch & Schneider, 1801)	Animalia	Chordata	Osteichthyes	Perciformes	Labridae	Stethojulis	species	Haitang district	Sanya	Hainan	China	South China Sea	Marine	WZZD-1	18.304	109.767	WGS84	MaterialSample	2023-09-06/2023-09-08	hydrophore collects seawater eDNA samples
WZZD202313002	Stethojulis trilineata (Bloch & Schneider, 1801)	Animalia	Chordata	Osteichthyes	Perciformes	Labridae	Stethojulis	species	Haitang district	Sanya	Hainan	China	South China Sea	Marine	WZZD-2	18.314	109.773	WGS84	MaterialSample	2023-09-06/2023-09-08	hydrophore collects seawater eDNA samples
WZZD202313003	Stethojulis trilineata (Bloch & Schneider, 1801)	Animalia	Chordata	Osteichthyes	Perciformes	Labridae	Stethojulis	species	Haitang district	Sanya	Hainan	China	South China Sea	Marine	WZZD-3	18.315	109.773	WGS84	MaterialSample	2023-09-06/2023-09-08	hydrophore collects seawater eDNA samples
WZZD202313004	Stethojulis trilineata (Bloch & Schneider, 1801)	Animalia	Chordata	Osteichthyes	Perciformes	Labridae	Stethojulis	species	Haitang district	Sanya	Hainan	China	South China Sea	Marine	WZZD-4	18.315	109.769	WGS84	MaterialSample	2023-09-06/2023-09-08	hydrophore collects seawater eDNA samples
WZZD202313101	Alepes djedaba (Forsskal, 1775)	Animalia	Chordata	Osteichthyes	Perciformes	Carangidae	Alepes	species	Haitang district	Sanya	Hainan	China	South China Sea	Marine	WZZD-1	18.304	109.767	WGS84	MaterialSample	2023-09-06/2023-09-08	hydrophore collects seawater eDNA samples
WZZD202313102	Alepes djedaba (Forsskal, 1775)	Animalia	Chordata	Osteichthyes	Perciformes	Carangidae	Alepes	species	Haitang district	Sanya	Hainan	China	South China Sea	Marine	WZZD-2	18.314	109.773	WGS84	MaterialSample	2023-09-06/2023-09-08	hydrophore collects seawater eDNA samples
WZZD202313103	Alepes djedaba (Forsskal, 1775)	Animalia	Chordata	Osteichthyes	Perciformes	Carangidae	Alepes	species	Haitang district	Sanya	Hainan	China	South China Sea	Marine	WZZD-3	18.315	109.773	WGS84	MaterialSample	2023-09-06/2023-09-08	hydrophore collects seawater eDNA samples
WZZD202313104	Alepes djedaba (Forsskal, 1775)	Animalia	Chordata	Osteichthyes	Perciformes	Carangidae	Alepes	species	Haitang district	Sanya	Hainan	China	South China Sea	Marine	WZZD-4	18.315	109.769	WGS84	MaterialSample	2023-09-06/2023-09-08	hydrophore collects seawater eDNA samples
WZZD202313105	Alepes djedaba (Forsskal, 1775)	Animalia	Chordata	Osteichthyes	Perciformes	Carangidae	Alepes	species	Haitang district	Sanya	Hainan	China	South China Sea	Marine	WZZD-5	18.314	109.766	WGS84	MaterialSample	2023-09-06/2023-09-08	hydrophore collects seawater eDNA samples
WZZD202313106	Alepes djedaba (Forsskal, 1775)	Animalia	Chordata	Osteichthyes	Perciformes	Carangidae	Alepes	species	Haitang district	Sanya	Hainan	China	South China Sea	Marine	WZZD-6	18.314	109.759	WGS84	MaterialSample	2023-09-06/2023-09-08	hydrophore collects seawater eDNA samples
WZZD202313201	Alepes kleinii (Bloch, 1793)	Animalia	Chordata	Osteichthyes	Perciformes	Carangidae	Alepes	species	Haitang district	Sanya	Hainan	China	South China Sea	Marine	WZZD-1	18.304	109.767	WGS84	MaterialSample	2023-09-06/2023-09-08	hydrophore collects seawater eDNA samples
WZZD202313202	Alepes kleinii (Bloch, 1793)	Animalia	Chordata	Osteichthyes	Perciformes	Carangidae	Alepes	species	Haitang district	Sanya	Hainan	China	South China Sea	Marine	WZZD-2	18.314	109.773	WGS84	MaterialSample	2023-09-06/2023-09-08	hydrophore collects seawater eDNA samples
WZZD202313203	Alepes kleinii (Bloch, 1793)	Animalia	Chordata	Osteichthyes	Perciformes	Carangidae	Alepes	species	Haitang district	Sanya	Hainan	China	South China Sea	Marine	WZZD-3	18.315	109.773	WGS84	MaterialSample	2023-09-06/2023-09-08	hydrophore collects seawater eDNA samples
WZZD202313204	Alepes kleinii (Bloch, 1793)	Animalia	Chordata	Osteichthyes	Perciformes	Carangidae	Alepes	species	Haitang district	Sanya	Hainan	China	South China Sea	Marine	WZZD-4	18.315	109.769	WGS84	MaterialSample	2023-09-06/2023-09-08	hydrophore collects seawater eDNA samples
WZZD202313205	Alepes kleinii (Bloch, 1793)	Animalia	Chordata	Osteichthyes	Perciformes	Carangidae	Alepes	species	Haitang district	Sanya	Hainan	China	South China Sea	Marine	WZZD-5	18.314	109.766	WGS84	MaterialSample	2023-09-06/2023-09-08	hydrophore collects seawater eDNA samples
WZZD202313206	Alepes kleinii (Bloch, 1793)	Animalia	Chordata	Osteichthyes	Perciformes	Carangidae	Alepes	species	Haitang district	Sanya	Hainan	China	South China Sea	Marine	WZZD-6	18.314	109.759	WGS84	MaterialSample	2023-09-06/2023-09-08	hydrophore collects seawater eDNA samples
WZZD202313301	Alepes vari (Cuvier, 1833)	Animalia	Chordata	Osteichthyes	Perciformes	Carangidae	Alepes	species	Haitang district	Sanya	Hainan	China	South China Sea	Marine	WZZD-1	18.304	109.767	WGS84	MaterialSample	2022-06-26/2023-09-08	hydrophore collects seawater eDNA samples
WZZD202313302	Alepes vari (Cuvier, 1833)	Animalia	Chordata	Osteichthyes	Perciformes	Carangidae	Alepes	species	Haitang district	Sanya	Hainan	China	South China Sea	Marine	WZZD-2	18.314	109.773	WGS84	MaterialSample	2022-06-26/2023-09-08	hydrophore collects seawater eDNA samples
WZZD202313303	Alepes vari (Cuvier, 1833)	Animalia	Chordata	Osteichthyes	Perciformes	Carangidae	Alepes	species	Haitang district	Sanya	Hainan	China	South China Sea	Marine	WZZD-3	18.315	109.773	WGS84	MaterialSample	2022-06-26/2023-09-08	hydrophore collects seawater eDNA samples
WZZD202313304	Alepes vari (Cuvier, 1833)	Animalia	Chordata	Osteichthyes	Perciformes	Carangidae	Alepes	species	Haitang district	Sanya	Hainan	China	South China Sea	Marine	WZZD-4	18.315	109.769	WGS84	MaterialSample	2022-06-26/2023-09-08	hydrophore collects seawater eDNA samples
WZZD202313305	Alepes vari (Cuvier, 1833)	Animalia	Chordata	Osteichthyes	Perciformes	Carangidae	Alepes	species	Haitang district	Sanya	Hainan	China	South China Sea	Marine	WZZD-5	18.314	109.766	WGS84	MaterialSample	2022-06-26/2023-09-08	hydrophore collects seawater eDNA samples
WZZD202313401	Caranx tille Cuvier, 1833	Animalia	Chordata	Osteichthyes	Perciformes	Carangidae	Caranx	species	Haitang district	Sanya	Hainan	China	South China Sea	Marine	WZZD-1	18.304	109.767	WGS84	MaterialSample	2023-09-06/2023-09-08	hydrophore collects seawater eDNA samples
WZZD202313402	Caranx tille Cuvier, 1833	Animalia	Chordata	Osteichthyes	Perciformes	Carangidae	Caranx	species	Haitang district	Sanya	Hainan	China	South China Sea	Marine	WZZD-2	18.314	109.773	WGS84	MaterialSample	2023-09-06/2023-09-08	hydrophore collects seawater eDNA samples
WZZD202313403	Caranx tille Cuvier, 1833	Animalia	Chordata	Osteichthyes	Perciformes	Carangidae	Caranx	species	Haitang district	Sanya	Hainan	China	South China Sea	Marine	WZZD-3	18.315	109.773	WGS84	MaterialSample	2023-09-06/2023-09-08	hydrophore collects seawater eDNA samples
WZZD202313404	Caranx tille Cuvier, 1833	Animalia	Chordata	Osteichthyes	Perciformes	Carangidae	Caranx	species	Haitang district	Sanya	Hainan	China	South China Sea	Marine	WZZD-4	18.315	109.769	WGS84	MaterialSample	2023-09-06/2023-09-08	hydrophore collects seawater eDNA samples
WZZD202313405	Caranx tille Cuvier, 1833	Animalia	Chordata	Osteichthyes	Perciformes	Carangidae	Caranx	species	Haitang district	Sanya	Hainan	China	South China Sea	Marine	WZZD-5	18.314	109.766	WGS84	MaterialSample	2023-09-06/2023-09-08	hydrophore collects seawater eDNA samples
WZZD202313406	Caranx tille Cuvier, 1833	Animalia	Chordata	Osteichthyes	Perciformes	Carangidae	Caranx	species	Haitang district	Sanya	Hainan	China	South China Sea	Marine	WZZD-6	18.314	109.759	WGS84	MaterialSample	2023-09-06/2023-09-08	hydrophore collects seawater eDNA samples
WZZD202313501	Decapterus macrosoma Bleeker, 1851	Animalia	Chordata	Osteichthyes	Perciformes	Carangidae	Decapterus	species	Haitang district	Sanya	Hainan	China	South China Sea	Marine	WZZD-1	18.304	109.767	WGS84	MaterialSample	2023-09-06/2023-09-08	hydrophore collects seawater eDNA samples
WZZD202313601	Decapterus maruadsi (Temminck & Schlegel, 1843)	Animalia	Chordata	Osteichthyes	Perciformes	Carangidae	Decapterus	species	Haitang district	Sanya	Hainan	China	South China Sea	Marine	WZZD-1	18.304	109.767	WGS85	MaterialSample	2022-06-26/2023-09-08	hydrophore collects seawater eDNA samples
WZZD202313602	Decapterus maruadsi (Temminck & Schlegel, 1843)	Animalia	Chordata	Osteichthyes	Perciformes	Carangidae	Decapterus	species	Haitang district	Sanya	Hainan	China	South China Sea	Marine	WZZD-2	18.314	109.773	WGS84	MaterialSample	2022-06-26/2023-09-08	hydrophore collects seawater eDNA samples
WZZD202313603	Decapterus maruadsi (Temminck & Schlegel, 1843)	Animalia	Chordata	Osteichthyes	Perciformes	Carangidae	Decapterus	species	Haitang district	Sanya	Hainan	China	South China Sea	Marine	WZZD-3	18.315	109.773	WGS84	MaterialSample	2022-06-26/2023-09-08	hydrophore collects seawater eDNA samples
WZZD202313604	Decapterus maruadsi (Temminck & Schlegel, 1843)	Animalia	Chordata	Osteichthyes	Perciformes	Carangidae	Decapterus	species	Haitang district	Sanya	Hainan	China	South China Sea	Marine	WZZD-4	18.315	109.769	WGS84	MaterialSample	2022-06-26/2023-09-08	hydrophore collects seawater eDNA samples
WZZD202313605	Decapterus maruadsi (Temminck & Schlegel, 1843)	Animalia	Chordata	Osteichthyes	Perciformes	Carangidae	Decapterus	species	Haitang district	Sanya	Hainan	China	South China Sea	Marine	WZZD-5	18.314	109.766	WGS84	MaterialSample	2022-06-26/2023-09-08	hydrophore collects seawater eDNA samples
WZZD202313606	Decapterus maruadsi (Temminck & Schlegel, 1843)	Animalia	Chordata	Osteichthyes	Perciformes	Carangidae	Decapterus	species	Haitang district	Sanya	Hainan	China	South China Sea	Marine	WZZD-6	18.314	109.759	WGS84	MaterialSample	2022-06-26/2023-09-08	hydrophore collects seawater eDNA samples
WZZD202313701	Trachinotus ovatus (Linnaeus, 1758)	Animalia	Chordata	Osteichthyes	Perciformes	Carangidae	Trachinotus	species	Haitang district	Sanya	Hainan	China	South China Sea	Marine	WZZD-1	18.304	109.767	WGS84	MaterialSample	2023-01-15/2023-09-08	hydrophore collects seawater eDNA samples
WZZD202313702	Trachinotus ovatus (Linnaeus, 1758)	Animalia	Chordata	Osteichthyes	Perciformes	Carangidae	Trachinotus	species	Haitang district	Sanya	Hainan	China	South China Sea	Marine	WZZD-2	18.314	109.773	WGS84	MaterialSample	2023-01-15/2023-09-08	hydrophore collects seawater eDNA samples
WZZD202313703	Trachinotus ovatus (Linnaeus, 1758)	Animalia	Chordata	Osteichthyes	Perciformes	Carangidae	Trachinotus	species	Haitang district	Sanya	Hainan	China	South China Sea	Marine	WZZD-3	18.315	109.773	WGS84	MaterialSample	2023-01-15/2023-09-08	hydrophore collects seawater eDNA samples
WZZD202313704	Trachinotus ovatus (Linnaeus, 1758)	Animalia	Chordata	Osteichthyes	Perciformes	Carangidae	Trachinotus	species	Haitang district	Sanya	Hainan	China	South China Sea	Marine	WZZD-4	18.315	109.769	WGS84	MaterialSample	2023-01-15/2023-09-08	hydrophore collects seawater eDNA samples
WZZD202313705	Trachinotus ovatus (Linnaeus, 1758)	Animalia	Chordata	Osteichthyes	Perciformes	Carangidae	Trachinotus	species	Haitang district	Sanya	Hainan	China	South China Sea	Marine	WZZD-5	18.314	109.766	WGS84	MaterialSample	2023-01-15/2023-09-08	hydrophore collects seawater eDNA samples
WZZD202313706	Trachinotus ovatus (Linnaeus, 1758)	Animalia	Chordata	Osteichthyes	Perciformes	Carangidae	Trachinotus	species	Haitang district	Sanya	Hainan	China	South China Sea	Marine	WZZD-6	18.314	109.759	WGS84	MaterialSample	2023-01-15/2023-09-08	hydrophore collects seawater eDNA samples
WZZD202313805	Trachurus japonicus (Temminck & Schlegel, 1844)	Animalia	Chordata	Osteichthyes	Perciformes	Carangidae	Trachurus	species	Haitang district	Sanya	Hainan	China	South China Sea	Marine	WZZD-5	18.314	109.766	WGS84	MaterialSample	2023-09-06/2023-09-08	hydrophore collects seawater eDNA samples
WZZD202313806	Trachurus japonicus (Temminck & Schlegel, 1844)	Animalia	Chordata	Osteichthyes	Perciformes	Carangidae	Trachurus	species	Haitang district	Sanya	Hainan	China	South China Sea	Marine	WZZD-6	18.314	109.759	WGS84	MaterialSample	2023-09-06/2023-09-08	hydrophore collects seawater eDNA samples
WZZD202313901	Cephalopholis argus Bloch & Schneider, 1801	Animalia	Chordata	Osteichthyes	Perciformes	Serranidae	Cephalopholis	species	Haitang district	Sanya	Hainan	China	South China Sea	Marine	WZZD-1	18.304	109.767	WGS84	MaterialSample	2023-09-06/2023-09-08	hydrophore collects seawater eDNA samples
WZZD202313902	Cephalopholis argus Bloch & Schneider, 1801	Animalia	Chordata	Osteichthyes	Perciformes	Serranidae	Cephalopholis	species	Haitang district	Sanya	Hainan	China	South China Sea	Marine	WZZD-2	18.314	109.773	WGS84	MaterialSample	2023-09-06/2023-09-08	hydrophore collects seawater eDNA samples
WZZD202313903	Cephalopholis argus Bloch & Schneider, 1801	Animalia	Chordata	Osteichthyes	Perciformes	Serranidae	Cephalopholis	species	Haitang district	Sanya	Hainan	China	South China Sea	Marine	WZZD-3	18.315	109.773	WGS84	MaterialSample	2023-09-06/2023-09-08	hydrophore collects seawater eDNA samples
WZZD202313904	Cephalopholis argus Bloch & Schneider, 1801	Animalia	Chordata	Osteichthyes	Perciformes	Serranidae	Cephalopholis	species	Haitang district	Sanya	Hainan	China	South China Sea	Marine	WZZD-4	18.315	109.769	WGS84	MaterialSample	2023-09-06/2023-09-08	hydrophore collects seawater eDNA samples
WZZD202313905	Cephalopholis argus Bloch & Schneider, 1801	Animalia	Chordata	Osteichthyes	Perciformes	Serranidae	Cephalopholis	species	Haitang district	Sanya	Hainan	China	South China Sea	Marine	WZZD-5	18.314	109.766	WGS84	MaterialSample	2023-09-06/2023-09-08	hydrophore collects seawater eDNA samples
WZZD202313906	Cephalopholis argus Bloch & Schneider, 1801	Animalia	Chordata	Osteichthyes	Perciformes	Serranidae	Cephalopholis	species	Haitang district	Sanya	Hainan	China	South China Sea	Marine	WZZD-6	18.314	109.759	WGS84	MaterialSample	2023-09-06/2023-09-08	hydrophore collects seawater eDNA samples
WZZD202314001	Cephalopholis boenak (Bloch, 1790)	Animalia	Chordata	Osteichthyes	Perciformes	Serranidae	Cephalopholis	species	Haitang district	Sanya	Hainan	China	South China Sea	Marine	WZZD-1	18.304	109.767	WGS84	MaterialSample	2023-01-15/2023-09-08	hydrophore collects seawater eDNA samples
WZZD202314002	Cephalopholis boenak (Bloch, 1790)	Animalia	Chordata	Osteichthyes	Perciformes	Serranidae	Cephalopholis	species	Haitang district	Sanya	Hainan	China	South China Sea	Marine	WZZD-2	18.314	109.773	WGS84	MaterialSample	2023-01-15/2023-09-08	hydrophore collects seawater eDNA samples
WZZD202314003	Cephalopholis boenak (Bloch, 1790)	Animalia	Chordata	Osteichthyes	Perciformes	Serranidae	Cephalopholis	species	Haitang district	Sanya	Hainan	China	South China Sea	Marine	WZZD-3	18.315	109.773	WGS84	MaterialSample	2023-01-15/2023-09-08	hydrophore collects seawater eDNA samples
WZZD202314004	Cephalopholis boenak (Bloch, 1790)	Animalia	Chordata	Osteichthyes	Perciformes	Serranidae	Cephalopholis	species	Haitang district	Sanya	Hainan	China	South China Sea	Marine	WZZD-4	18.315	109.769	WGS84	MaterialSample	2023-01-15/2023-09-08	hydrophore collects seawater eDNA samples
WZZD202314005	Cephalopholis boenak (Bloch, 1790)	Animalia	Chordata	Osteichthyes	Perciformes	Serranidae	Cephalopholis	species	Haitang district	Sanya	Hainan	China	South China Sea	Marine	WZZD-5	18.314	109.766	WGS84	MaterialSample	2023-01-15/2023-09-08	hydrophore collects seawater eDNA samples
WZZD202314006	Cephalopholis boenak (Bloch, 1790)	Animalia	Chordata	Osteichthyes	Perciformes	Serranidae	Cephalopholis	species	Haitang district	Sanya	Hainan	China	South China Sea	Marine	WZZD-6	18.314	109.759	WGS84	MaterialSample	2023-01-15/2023-09-08	hydrophore collects seawater eDNA samples
WZZD202314101	Cromileptes altivelis (Valenciennes, 1828)	Animalia	Chordata	Osteichthyes	Perciformes	Serranidae	Cromileptes	species	Haitang district	Sanya	Hainan	China	South China Sea	Marine	WZZD-1	18.304	109.767	WGS84	MaterialSample	2023-09-06/2023-09-08	hydrophore collects seawater eDNA samples
WZZD202314103	Cromileptes altivelis (Valenciennes, 1828)	Animalia	Chordata	Osteichthyes	Perciformes	Serranidae	Cromileptes	species	Haitang district	Sanya	Hainan	China	South China Sea	Marine	WZZD-3	18.315	109.773	WGS84	MaterialSample	2023-09-06/2023-09-08	hydrophore collects seawater eDNA samples
WZZD202314104	Cromileptes altivelis (Valenciennes, 1828)	Animalia	Chordata	Osteichthyes	Perciformes	Serranidae	Cromileptes	species	Haitang district	Sanya	Hainan	China	South China Sea	Marine	WZZD-4	18.315	109.769	WGS84	MaterialSample	2023-09-06/2023-09-08	hydrophore collects seawater eDNA samples
WZZD202314105	Cromileptes altivelis (Valenciennes, 1828)	Animalia	Chordata	Osteichthyes	Perciformes	Serranidae	Cromileptes	species	Haitang district	Sanya	Hainan	China	South China Sea	Marine	WZZD-5	18.314	109.766	WGS84	MaterialSample	2023-09-06/2023-09-08	hydrophore collects seawater eDNA samples
WZZD202314106	Cromileptes altivelis (Valenciennes, 1828)	Animalia	Chordata	Osteichthyes	Perciformes	Serranidae	Cromileptes	species	Haitang district	Sanya	Hainan	China	South China Sea	Marine	WZZD-6	18.314	109.759	WGS84	MaterialSample	2023-09-06/2023-09-08	hydrophore collects seawater eDNA samples
WZZD202314201	Epinephelus fuscoguttatus (Forsskal, 1775)	Animalia	Chordata	Osteichthyes	Perciformes	Serranidae	Epinephelus	species	Haitang district	Sanya	Hainan	China	South China Sea	Marine	WZZD-1	18.304	109.767	WGS84	MaterialSample	2023-01-15/2023-09-08	hydrophore collects seawater eDNA samples
WZZD202314202	Epinephelus fuscoguttatus (Forsskal, 1775)	Animalia	Chordata	Osteichthyes	Perciformes	Serranidae	Epinephelus	species	Haitang district	Sanya	Hainan	China	South China Sea	Marine	WZZD-2	18.314	109.773	WGS84	MaterialSample	2023-01-15/2023-09-08	hydrophore collects seawater eDNA samples
WZZD202314203	Epinephelus fuscoguttatus (Forsskal, 1775)	Animalia	Chordata	Osteichthyes	Perciformes	Serranidae	Epinephelus	species	Haitang district	Sanya	Hainan	China	South China Sea	Marine	WZZD-3	18.315	109.773	WGS84	MaterialSample	2023-01-15/2023-09-08	hydrophore collects seawater eDNA samples
WZZD202314204	Epinephelus fuscoguttatus (Forsskal, 1775)	Animalia	Chordata	Osteichthyes	Perciformes	Serranidae	Epinephelus	species	Haitang district	Sanya	Hainan	China	South China Sea	Marine	WZZD-4	18.315	109.769	WGS84	MaterialSample	2023-01-15/2023-09-08	hydrophore collects seawater eDNA samples
WZZD202314205	Epinephelus fuscoguttatus (Forsskal, 1775)	Animalia	Chordata	Osteichthyes	Perciformes	Serranidae	Epinephelus	species	Haitang district	Sanya	Hainan	China	South China Sea	Marine	WZZD-5	18.314	109.766	WGS84	MaterialSample	2023-01-15/2023-09-08	hydrophore collects seawater eDNA samples
WZZD202314206	Epinephelus fuscoguttatus (Forsskal, 1775)	Animalia	Chordata	Osteichthyes	Perciformes	Serranidae	Epinephelus	species	Haitang district	Sanya	Hainan	China	South China Sea	Marine	WZZD-6	18.314	109.759	WGS84	MaterialSample	2023-01-15/2023-09-08	hydrophore collects seawater eDNA samples
WZZD202314303	Epinephelus multinotatus (Peters, 1876)	Animalia	Chordata	Osteichthyes	Perciformes	Serranidae	Epinephelus	species	Haitang district	Sanya	Hainan	China	South China Sea	Marine	WZZD-3	18.315	109.773	WGS84	MaterialSample	2023-09-06/2023-09-08	hydrophore collects seawater eDNA samples
WZZD202314304	Epinephelus multinotatus (Peters, 1876)	Animalia	Chordata	Osteichthyes	Perciformes	Serranidae	Epinephelus	species	Haitang district	Sanya	Hainan	China	South China Sea	Marine	WZZD-4	18.315	109.769	WGS84	MaterialSample	2023-09-06/2023-09-08	hydrophore collects seawater eDNA samples
WZZD202314402	Epinephelus trimaculatus (Valenciennes, 1828)	Animalia	Chordata	Osteichthyes	Perciformes	Serranidae	Epinephelus	species	Haitang district	Sanya	Hainan	China	South China Sea	Marine	WZZD-2	18.314	109.773	WGS84	MaterialSample	2022-06-26/2022-06-27	hydrophore collects seawater eDNA samples
WZZD202314403	Epinephelus trimaculatus (Valenciennes, 1828)	Animalia	Chordata	Osteichthyes	Perciformes	Serranidae	Epinephelus	species	Haitang district	Sanya	Hainan	China	South China Sea	Marine	WZZD-3	18.315	109.773	WGS84	MaterialSample	2022-06-26/2022-06-27	hydrophore collects seawater eDNA samples
WZZD202314404	Epinephelus trimaculatus (Valenciennes, 1828)	Animalia	Chordata	Osteichthyes	Perciformes	Serranidae	Epinephelus	species	Haitang district	Sanya	Hainan	China	South China Sea	Marine	WZZD-4	18.315	109.769	WGS84	MaterialSample	2022-06-26/2022-06-27	hydrophore collects seawater eDNA samples
WZZD202314405	Epinephelus trimaculatus (Valenciennes, 1828)	Animalia	Chordata	Osteichthyes	Perciformes	Serranidae	Epinephelus	species	Haitang district	Sanya	Hainan	China	South China Sea	Marine	WZZD-5	18.314	109.766	WGS84	MaterialSample	2022-06-26/2022-06-27	hydrophore collects seawater eDNA samples
WZZD202314501	Siganus canaliculatus (Park, 1797)	Animalia	Chordata	Osteichthyes	Perciformes	Siganidae	Siganus	species	Haitang district	Sanya	Hainan	China	South China Sea	Marine	WZZD-1	18.304	109.767	WGS84	MaterialSample	2023-09-06/2023-09-08	hydrophore collects seawater eDNA samples
WZZD202314502	Siganus canaliculatus (Park, 1797)	Animalia	Chordata	Osteichthyes	Perciformes	Siganidae	Siganus	species	Haitang district	Sanya	Hainan	China	South China Sea	Marine	WZZD-2	18.314	109.773	WGS84	MaterialSample	2023-09-06/2023-09-08	hydrophore collects seawater eDNA samples
WZZD202314503	Siganus canaliculatus (Park, 1797)	Animalia	Chordata	Osteichthyes	Perciformes	Siganidae	Siganus	species	Haitang district	Sanya	Hainan	China	South China Sea	Marine	WZZD-3	18.315	109.773	WGS84	MaterialSample	2023-09-06/2023-09-08	hydrophore collects seawater eDNA samples
WZZD202314504	Siganus canaliculatus (Park, 1797)	Animalia	Chordata	Osteichthyes	Perciformes	Siganidae	Siganus	species	Haitang district	Sanya	Hainan	China	South China Sea	Marine	WZZD-4	18.315	109.769	WGS84	MaterialSample	2023-09-06/2023-09-08	hydrophore collects seawater eDNA samples
WZZD202314505	Siganus canaliculatus (Park, 1797)	Animalia	Chordata	Osteichthyes	Perciformes	Siganidae	Siganus	species	Haitang district	Sanya	Hainan	China	South China Sea	Marine	WZZD-5	18.314	109.766	WGS84	MaterialSample	2023-09-06/2023-09-08	hydrophore collects seawater eDNA samples
WZZD202314506	Siganus canaliculatus (Park, 1797)	Animalia	Chordata	Osteichthyes	Perciformes	Siganidae	Siganus	species	Haitang district	Sanya	Hainan	China	South China Sea	Marine	WZZD-6	18.314	109.759	WGS84	MaterialSample	2023-09-06/2023-09-08	hydrophore collects seawater eDNA samples
WZZD202314601	Siganus fuscescens (Houttuyn, 1782)	Animalia	Chordata	Osteichthyes	Perciformes	Siganidae	Siganus	species	Haitang district	Sanya	Hainan	China	South China Sea	Marine	WZZD-1	18.304	109.767	WGS84	MaterialSample	2022-06-26/2023-09-08	hydrophore collects seawater eDNA samples
WZZD202314602	Siganus fuscescens (Houttuyn, 1782)	Animalia	Chordata	Osteichthyes	Perciformes	Siganidae	Siganus	species	Haitang district	Sanya	Hainan	China	South China Sea	Marine	WZZD-2	18.314	109.773	WGS84	MaterialSample	2022-06-26/2023-09-08	hydrophore collects seawater eDNA samples
WZZD202314603	Siganus fuscescens (Houttuyn, 1782)	Animalia	Chordata	Osteichthyes	Perciformes	Siganidae	Siganus	species	Haitang district	Sanya	Hainan	China	South China Sea	Marine	WZZD-3	18.315	109.773	WGS84	MaterialSample	2022-06-26/2023-09-08	hydrophore collects seawater eDNA samples
WZZD202314604	Siganus fuscescens (Houttuyn, 1782)	Animalia	Chordata	Osteichthyes	Perciformes	Siganidae	Siganus	species	Haitang district	Sanya	Hainan	China	South China Sea	Marine	WZZD-4	18.315	109.769	WGS84	MaterialSample	2022-06-26/2023-09-08	hydrophore collects seawater eDNA samples
WZZD202314605	Siganus fuscescens (Houttuyn, 1782)	Animalia	Chordata	Osteichthyes	Perciformes	Siganidae	Siganus	species	Haitang district	Sanya	Hainan	China	South China Sea	Marine	WZZD-5	18.314	109.766	WGS84	MaterialSample	2022-06-26/2023-09-08	hydrophore collects seawater eDNA samples
WZZD202314606	Siganus fuscescens (Houttuyn, 1782)	Animalia	Chordata	Osteichthyes	Perciformes	Siganidae	Siganus	species	Haitang district	Sanya	Hainan	China	South China Sea	Marine	WZZD-6	18.314	109.759	WGS84	MaterialSample	2022-06-26/2023-09-08	hydrophore collects seawater eDNA samples
WZZD202314701	Siganus guttatus (Bloch, 1787)	Animalia	Chordata	Osteichthyes	Perciformes	Siganidae	Siganus	species	Haitang district	Sanya	Hainan	China	South China Sea	Marine	WZZD-1	18.304	109.767	WGS84	MaterialSample	2022-06-26/2023-09-08	hydrophore collects seawater eDNA samples
WZZD202314702	Siganus guttatus (Bloch, 1787)	Animalia	Chordata	Osteichthyes	Perciformes	Siganidae	Siganus	species	Haitang district	Sanya	Hainan	China	South China Sea	Marine	WZZD-2	18.314	109.773	WGS84	MaterialSample	2022-06-26/2023-09-08	hydrophore collects seawater eDNA samples
WZZD202314703	Siganus guttatus (Bloch, 1787)	Animalia	Chordata	Osteichthyes	Perciformes	Siganidae	Siganus	species	Haitang district	Sanya	Hainan	China	South China Sea	Marine	WZZD-3	18.315	109.773	WGS84	MaterialSample	2022-06-26/2023-09-08	hydrophore collects seawater eDNA samples
WZZD202314704	Siganus guttatus (Bloch, 1787)	Animalia	Chordata	Osteichthyes	Perciformes	Siganidae	Siganus	species	Haitang district	Sanya	Hainan	China	South China Sea	Marine	WZZD-4	18.315	109.769	WGS84	MaterialSample	2022-06-26/2023-09-08	hydrophore collects seawater eDNA samples
WZZD202314705	Siganus guttatus (Bloch, 1787)	Animalia	Chordata	Osteichthyes	Perciformes	Siganidae	Siganus	species	Haitang district	Sanya	Hainan	China	South China Sea	Marine	WZZD-5	18.314	109.766	WGS84	MaterialSample	2022-06-26/2023-09-08	hydrophore collects seawater eDNA samples
WZZD202314706	Siganus guttatus (Bloch, 1787)	Animalia	Chordata	Osteichthyes	Perciformes	Siganidae	Siganus	species	Haitang district	Sanya	Hainan	China	South China Sea	Marine	WZZD-6	18.314	109.759	WGS84	MaterialSample	2022-06-26/2023-09-08	hydrophore collects seawater eDNA samples
WZZD202314801	Siganus spinus (Linnaeus, 1758)	Animalia	Chordata	Osteichthyes	Perciformes	Siganidae	Siganus	species	Haitang district	Sanya	Hainan	China	South China Sea	Marine	WZZD-1	18.304	109.767	WGS84	MaterialSample	2023-01-15/2023-09-08	hydrophore collects seawater eDNA samples
WZZD202314802	Siganus spinus (Linnaeus, 1758)	Animalia	Chordata	Osteichthyes	Perciformes	Siganidae	Siganus	species	Haitang district	Sanya	Hainan	China	South China Sea	Marine	WZZD-2	18.314	109.773	WGS84	MaterialSample	2023-01-15/2023-09-08	hydrophore collects seawater eDNA samples
WZZD202314803	Siganus spinus (Linnaeus, 1758)	Animalia	Chordata	Osteichthyes	Perciformes	Siganidae	Siganus	species	Haitang district	Sanya	Hainan	China	South China Sea	Marine	WZZD-3	18.315	109.773	WGS84	MaterialSample	2023-01-15/2023-09-08	hydrophore collects seawater eDNA samples
WZZD202314804	Siganus spinus (Linnaeus, 1758)	Animalia	Chordata	Osteichthyes	Perciformes	Siganidae	Siganus	species	Haitang district	Sanya	Hainan	China	South China Sea	Marine	WZZD-4	18.315	109.769	WGS84	MaterialSample	2023-01-15/2023-09-08	hydrophore collects seawater eDNA samples
WZZD202314805	Siganus spinus (Linnaeus, 1758)	Animalia	Chordata	Osteichthyes	Perciformes	Siganidae	Siganus	species	Haitang district	Sanya	Hainan	China	South China Sea	Marine	WZZD-5	18.314	109.766	WGS84	MaterialSample	2023-01-15/2023-09-08	hydrophore collects seawater eDNA samples
WZZD202314806	Siganus spinus (Linnaeus, 1758)	Animalia	Chordata	Osteichthyes	Perciformes	Siganidae	Siganus	species	Haitang district	Sanya	Hainan	China	South China Sea	Marine	WZZD-6	18.314	109.759	WGS84	MaterialSample	2023-01-15/2023-09-08	hydrophore collects seawater eDNA samples
WZZD202314901	Lethrinus atkinsoni Seale, 1910	Animalia	Chordata	Osteichthyes	Perciformes	Lethrinidae	Lethrinus	species	Haitang district	Sanya	Hainan	China	South China Sea	Marine	WZZD-1	18.304	109.767	WGS84	MaterialSample	2023-01-15/2023-01-17	hydrophore collects seawater eDNA samples
WZZD202314902	Lethrinus atkinsoni Seale, 1910	Animalia	Chordata	Osteichthyes	Perciformes	Lethrinidae	Lethrinus	species	Haitang district	Sanya	Hainan	China	South China Sea	Marine	WZZD-2	18.314	109.773	WGS84	MaterialSample	2023-01-15/2023-01-17	hydrophore collects seawater eDNA samples
WZZD202314905	Lethrinus atkinsoni Seale, 1910	Animalia	Chordata	Osteichthyes	Perciformes	Lethrinidae	Lethrinus	species	Haitang district	Sanya	Hainan	China	South China Sea	Marine	WZZD-5	18.314	109.766	WGS84	MaterialSample	2023-01-15/2023-01-17	hydrophore collects seawater eDNA samples
WZZD202314906	Lethrinus atkinsoni Seale, 1910	Animalia	Chordata	Osteichthyes	Perciformes	Lethrinidae	Lethrinus	species	Haitang district	Sanya	Hainan	China	South China Sea	Marine	WZZD-6	18.314	109.759	WGS84	MaterialSample	2023-01-15/2023-01-17	hydrophore collects seawater eDNA samples
WZZD202315001	Lethrinus harak (Forsskal, 1775)	Animalia	Chordata	Osteichthyes	Perciformes	Lethrinidae	Lethrinus	species	Haitang district	Sanya	Hainan	China	South China Sea	Marine	WZZD-1	18.304	109.767	WGS84	MaterialSample	2022-06-26/2023-09-08	hydrophore collects seawater eDNA samples
WZZD202315002	Lethrinus harak (Forsskal, 1775)	Animalia	Chordata	Osteichthyes	Perciformes	Lethrinidae	Lethrinus	species	Haitang district	Sanya	Hainan	China	South China Sea	Marine	WZZD-2	18.314	109.773	WGS84	MaterialSample	2022-06-26/2023-09-08	hydrophore collects seawater eDNA samples
WZZD202315003	Lethrinus harak (Forsskal, 1775)	Animalia	Chordata	Osteichthyes	Perciformes	Lethrinidae	Lethrinus	species	Haitang district	Sanya	Hainan	China	South China Sea	Marine	WZZD-3	18.315	109.773	WGS84	MaterialSample	2022-06-26/2023-09-08	hydrophore collects seawater eDNA samples
WZZD202315004	Lethrinus harak (Forsskal, 1775)	Animalia	Chordata	Osteichthyes	Perciformes	Lethrinidae	Lethrinus	species	Haitang district	Sanya	Hainan	China	South China Sea	Marine	WZZD-4	18.315	109.769	WGS84	MaterialSample	2022-06-26/2023-09-08	hydrophore collects seawater eDNA samples
WZZD202315005	Lethrinus harak (Forsskal, 1775)	Animalia	Chordata	Osteichthyes	Perciformes	Lethrinidae	Lethrinus	species	Haitang district	Sanya	Hainan	China	South China Sea	Marine	WZZD-5	18.314	109.766	WGS84	MaterialSample	2022-06-26/2023-09-08	hydrophore collects seawater eDNA samples
WZZD202315006	Lethrinus harak (Forsskal, 1775)	Animalia	Chordata	Osteichthyes	Perciformes	Lethrinidae	Lethrinus	species	Haitang district	Sanya	Hainan	China	South China Sea	Marine	WZZD-6	18.314	109.759	WGS84	MaterialSample	2022-06-26/2023-09-08	hydrophore collects seawater eDNA samples
WZZD202315102	Lethrinus nebulosus (Forsskal, 1775)	Animalia	Chordata	Osteichthyes	Perciformes	Lethrinidae	Lethrinus	species	Haitang district	Sanya	Hainan	China	South China Sea	Marine	WZZD-2	18.314	109.773	WGS84	MaterialSample	2023-09-06/2023-09-08	hydrophore collects seawater eDNA samples
WZZD202315201	Lethrinus ornatus Valenciennes, 1830	Animalia	Chordata	Osteichthyes	Perciformes	Lethrinidae	Lethrinus	species	Haitang district	Sanya	Hainan	China	South China Sea	Marine	WZZD-1	18.304	109.767	WGS84	MaterialSample	2023-01-15/2023-01-17	hydrophore collects seawater eDNA samples
WZZD202315203	Lethrinus ornatus Valenciennes, 1830	Animalia	Chordata	Osteichthyes	Perciformes	Lethrinidae	Lethrinus	species	Haitang district	Sanya	Hainan	China	South China Sea	Marine	WZZD-3	18.315	109.773	WGS84	MaterialSample	2023-01-15/2023-01-17	hydrophore collects seawater eDNA samples
WZZD202315204	Lethrinus ornatus Valenciennes, 1830	Animalia	Chordata	Osteichthyes	Perciformes	Lethrinidae	Lethrinus	species	Haitang district	Sanya	Hainan	China	South China Sea	Marine	WZZD-4	18.315	109.769	WGS84	MaterialSample	2023-01-15/2023-01-17	hydrophore collects seawater eDNA samples
WZZD202315205	Lethrinus ornatus Valenciennes, 1830	Animalia	Chordata	Osteichthyes	Perciformes	Lethrinidae	Lethrinus	species	Haitang district	Sanya	Hainan	China	South China Sea	Marine	WZZD-5	18.314	109.766	WGS84	MaterialSample	2023-01-15/2023-01-17	hydrophore collects seawater eDNA samples
WZZD202315206	Lethrinus ornatus Valenciennes, 1830	Animalia	Chordata	Osteichthyes	Perciformes	Lethrinidae	Lethrinus	species	Haitang district	Sanya	Hainan	China	South China Sea	Marine	WZZD-6	18.314	109.759	WGS84	MaterialSample	2023-01-15/2023-01-17	hydrophore collects seawater eDNA samples
WZZD202315303	Lethrinus xanthochilus Klunzinger, 1870	Animalia	Chordata	Osteichthyes	Perciformes	Lethrinidae	Lethrinus	species	Haitang district	Sanya	Hainan	China	South China Sea	Marine	WZZD-3	18.315	109.773	WGS84	MaterialSample	2023-09-06/2023-09-08	hydrophore collects seawater eDNA samples
WZZD202315304	Lethrinus xanthochilus Klunzinger, 1870	Animalia	Chordata	Osteichthyes	Perciformes	Lethrinidae	Lethrinus	species	Haitang district	Sanya	Hainan	China	South China Sea	Marine	WZZD-4	18.315	109.769	WGS84	MaterialSample	2023-09-06/2023-09-08	hydrophore collects seawater eDNA samples
WZZD202315305	Lethrinus xanthochilus Klunzinger, 1870	Animalia	Chordata	Osteichthyes	Perciformes	Lethrinidae	Lethrinus	species	Haitang district	Sanya	Hainan	China	South China Sea	Marine	WZZD-5	18.314	109.766	WGS84	MaterialSample	2023-09-06/2023-09-08	hydrophore collects seawater eDNA samples
WZZD202315306	Lethrinus xanthochilus Klunzinger, 1870	Animalia	Chordata	Osteichthyes	Perciformes	Lethrinidae	Lethrinus	species	Haitang district	Sanya	Hainan	China	South China Sea	Marine	WZZD-6	18.314	109.759	WGS84	MaterialSample	2023-09-06/2023-09-08	hydrophore collects seawater eDNA samples
WZZD202315405	Lutjanus argentimaculatus (Forsskal, 1775)	Animalia	Chordata	Osteichthyes	Perciformes	Lutjanidae	Lutjanus	species	Haitang district	Sanya	Hainan	China	South China Sea	Marine	WZZD-5	18.314	109.766	WGS84	MaterialSample	2022-06-26/2022-06-27	hydrophore collects seawater eDNA samples
WZZD202315406	Lutjanus argentimaculatus (Forsskal, 1775)	Animalia	Chordata	Osteichthyes	Perciformes	Lutjanidae	Lutjanus	species	Haitang district	Sanya	Hainan	China	South China Sea	Marine	WZZD-6	18.314	109.759	WGS84	MaterialSample	2022-06-26/2022-06-27	hydrophore collects seawater eDNA samples
WZZD202315505	Lutjanus malabaricus (Bloch & Schneider, 1801)	Animalia	Chordata	Osteichthyes	Perciformes	Lutjanidae	Lutjanus	species	Haitang district	Sanya	Hainan	China	South China Sea	Marine	WZZD-5	18.314	109.766	WGS84	MaterialSample	2023-09-06/2023-09-08	hydrophore collects seawater eDNA samples
WZZD202315602	Lutjanus monostigma (Cuvier, 1828)	Animalia	Chordata	Osteichthyes	Perciformes	Lutjanidae	Lutjanus	species	Haitang district	Sanya	Hainan	China	South China Sea	Marine	WZZD-2	18.314	109.773	WGS84	MaterialSample	2022-06-26/2023-01-17	hydrophore collects seawater eDNA samples
WZZD202315603	Lutjanus monostigma (Cuvier, 1828)	Animalia	Chordata	Osteichthyes	Perciformes	Lutjanidae	Lutjanus	species	Haitang district	Sanya	Hainan	China	South China Sea	Marine	WZZD-3	18.315	109.773	WGS84	MaterialSample	2022-06-26/2023-01-17	hydrophore collects seawater eDNA samples
WZZD202315604	Lutjanus monostigma (Cuvier, 1828)	Animalia	Chordata	Osteichthyes	Perciformes	Lutjanidae	Lutjanus	species	Haitang district	Sanya	Hainan	China	South China Sea	Marine	WZZD-4	18.315	109.769	WGS84	MaterialSample	2022-06-26/2023-01-17	hydrophore collects seawater eDNA samples
WZZD202315605	Lutjanus monostigma (Cuvier, 1828)	Animalia	Chordata	Osteichthyes	Perciformes	Lutjanidae	Lutjanus	species	Haitang district	Sanya	Hainan	China	South China Sea	Marine	WZZD-5	18.314	109.766	WGS84	MaterialSample	2022-06-26/2023-01-17	hydrophore collects seawater eDNA samples
WZZD202315606	Lutjanus monostigma (Cuvier, 1828)	Animalia	Chordata	Osteichthyes	Perciformes	Lutjanidae	Lutjanus	species	Haitang district	Sanya	Hainan	China	South China Sea	Marine	WZZD-6	18.314	109.759	WGS84	MaterialSample	2022-06-26/2023-01-17	hydrophore collects seawater eDNA samples
WZZD202315701	Rastrelliger kanagurta (Cuvier, 1816)	Animalia	Chordata	Osteichthyes	Perciformes	Scombridae	Rastrelliger	species	Haitang district	Sanya	Hainan	China	South China Sea	Marine	WZZD-1	18.304	109.767	WGS84	MaterialSample	2023-09-06/2023-09-08	hydrophore collects seawater eDNA samples
WZZD202315702	Rastrelliger kanagurta (Cuvier, 1816)	Animalia	Chordata	Osteichthyes	Perciformes	Scombridae	Rastrelliger	species	Haitang district	Sanya	Hainan	China	South China Sea	Marine	WZZD-2	18.314	109.773	WGS84	MaterialSample	2023-09-06/2023-09-08	hydrophore collects seawater eDNA samples
WZZD202315802	Scomber japonicus Houttuyn, 1782	Animalia	Chordata	Osteichthyes	Perciformes	Scombridae	Scomber	species	Haitang district	Sanya	Hainan	China	South China Sea	Marine	WZZD-2	18.314	109.773	WGS84	MaterialSample	2022-06-26/2023-01-17	hydrophore collects seawater eDNA samples
WZZD202315803	Scomber japonicus Houttuyn, 1782	Animalia	Chordata	Osteichthyes	Perciformes	Scombridae	Scomber	species	Haitang district	Sanya	Hainan	China	South China Sea	Marine	WZZD-3	18.315	109.773	WGS84	MaterialSample	2022-06-26/2023-01-17	hydrophore collects seawater eDNA samples
WZZD202315804	Scomber japonicus Houttuyn, 1782	Animalia	Chordata	Osteichthyes	Perciformes	Scombridae	Scomber	species	Haitang district	Sanya	Hainan	China	South China Sea	Marine	WZZD-4	18.315	109.769	WGS84	MaterialSample	2022-06-26/2023-01-17	hydrophore collects seawater eDNA samples
WZZD202315805	Scomber japonicus Houttuyn, 1782	Animalia	Chordata	Osteichthyes	Perciformes	Scombridae	Scomber	species	Haitang district	Sanya	Hainan	China	South China Sea	Marine	WZZD-5	18.314	109.766	WGS84	MaterialSample	2022-06-26/2023-01-17	hydrophore collects seawater eDNA samples
WZZD202315806	Scomber japonicus Houttuyn, 1782	Animalia	Chordata	Osteichthyes	Perciformes	Scombridae	Scomber	species	Haitang district	Sanya	Hainan	China	South China Sea	Marine	WZZD-6	18.314	109.759	WGS84	MaterialSample	2022-06-26/2023-01-17	hydrophore collects seawater eDNA samples
WZZD202315901	Thunnus tonggol (Bleeker, 1851)	Animalia	Chordata	Osteichthyes	Perciformes	Scombridae	Thunnus	species	Haitang district	Sanya	Hainan	China	South China Sea	Marine	WZZD-1	18.304	109.767	WGS84	MaterialSample	2023-09-06/2023-09-08	hydrophore collects seawater eDNA samples
WZZD202315902	Thunnus tonggol (Bleeker, 1851)	Animalia	Chordata	Osteichthyes	Perciformes	Scombridae	Thunnus	species	Haitang district	Sanya	Hainan	China	South China Sea	Marine	WZZD-2	18.314	109.773	WGS84	MaterialSample	2023-09-06/2023-09-08	hydrophore collects seawater eDNA samples
WZZD202315903	Thunnus tonggol (Bleeker, 1851)	Animalia	Chordata	Osteichthyes	Perciformes	Scombridae	Thunnus	species	Haitang district	Sanya	Hainan	China	South China Sea	Marine	WZZD-3	18.315	109.773	WGS84	MaterialSample	2023-09-06/2023-09-08	hydrophore collects seawater eDNA samples
WZZD202315904	Thunnus tonggol (Bleeker, 1851)	Animalia	Chordata	Osteichthyes	Perciformes	Scombridae	Thunnus	species	Haitang district	Sanya	Hainan	China	South China Sea	Marine	WZZD-4	18.315	109.769	WGS84	MaterialSample	2023-09-06/2023-09-08	hydrophore collects seawater eDNA samples
WZZD202315905	Thunnus tonggol (Bleeker, 1851)	Animalia	Chordata	Osteichthyes	Perciformes	Scombridae	Thunnus	species	Haitang district	Sanya	Hainan	China	South China Sea	Marine	WZZD-5	18.314	109.766	WGS84	MaterialSample	2023-09-06/2023-09-08	hydrophore collects seawater eDNA samples
WZZD202315906	Thunnus tonggol (Bleeker, 1851)	Animalia	Chordata	Osteichthyes	Perciformes	Scombridae	Thunnus	species	Haitang district	Sanya	Hainan	China	South China Sea	Marine	WZZD-6	18.314	109.759	WGS84	MaterialSample	2023-09-06/2023-09-08	hydrophore collects seawater eDNA samples
WZZD202316001	Enneapterygius bahasa Fricke, 1997	Animalia	Chordata	Osteichthyes	Perciformes	Tripterygiidae	Enneapterygius	species	Haitang district	Sanya	Hainan	China	South China Sea	Marine	WZZD-1	18.304	109.767	WGS84	MaterialSample	2023-09-06/2023-09-08	hydrophore collects seawater eDNA samples
WZZD202316002	Enneapterygius bahasa Fricke, 1997	Animalia	Chordata	Osteichthyes	Perciformes	Tripterygiidae	Enneapterygius	species	Haitang district	Sanya	Hainan	China	South China Sea	Marine	WZZD-2	18.314	109.773	WGS84	MaterialSample	2023-09-06/2023-09-08	hydrophore collects seawater eDNA samples
WZZD202316101	Enneapterygius philippinus (Peters, 1868)	Animalia	Chordata	Osteichthyes	Perciformes	Tripterygiidae	Enneapterygius	species	Haitang district	Sanya	Hainan	China	South China Sea	Marine	WZZD-1	18.304	109.767	WGS84	MaterialSample	2023-09-06/2023-09-08	hydrophore collects seawater eDNA samples
WZZD202316102	Enneapterygius philippinus (Peters, 1868)	Animalia	Chordata	Osteichthyes	Perciformes	Tripterygiidae	Enneapterygius	species	Haitang district	Sanya	Hainan	China	South China Sea	Marine	WZZD-2	18.314	109.773	WGS84	MaterialSample	2023-09-06/2023-09-08	hydrophore collects seawater eDNA samples
WZZD202316103	Enneapterygius philippinus (Peters, 1868)	Animalia	Chordata	Osteichthyes	Perciformes	Tripterygiidae	Enneapterygius	species	Haitang district	Sanya	Hainan	China	South China Sea	Marine	WZZD-3	18.315	109.773	WGS84	MaterialSample	2023-09-06/2023-09-08	hydrophore collects seawater eDNA samples
WZZD202316104	Enneapterygius philippinus (Peters, 1868)	Animalia	Chordata	Osteichthyes	Perciformes	Tripterygiidae	Enneapterygius	species	Haitang district	Sanya	Hainan	China	South China Sea	Marine	WZZD-4	18.315	109.769	WGS84	MaterialSample	2023-09-06/2023-09-08	hydrophore collects seawater eDNA samples
WZZD202316105	Enneapterygius philippinus (Peters, 1868)	Animalia	Chordata	Osteichthyes	Perciformes	Tripterygiidae	Enneapterygius	species	Haitang district	Sanya	Hainan	China	South China Sea	Marine	WZZD-5	18.314	109.766	WGS84	MaterialSample	2023-09-06/2023-09-08	hydrophore collects seawater eDNA samples
WZZD202316106	Enneapterygius philippinus (Peters, 1868)	Animalia	Chordata	Osteichthyes	Perciformes	Tripterygiidae	Enneapterygius	species	Haitang district	Sanya	Hainan	China	South China Sea	Marine	WZZD-6	18.314	109.759	WGS84	MaterialSample	2023-09-06/2023-09-08	hydrophore collects seawater eDNA samples
WZZD202316201	Helcogramma fuscipectoris (Fowler, 1946)	Animalia	Chordata	Osteichthyes	Perciformes	Tripterygiidae	Helcogramma	species	Haitang district	Sanya	Hainan	China	South China Sea	Marine	WZZD-1	18.304	109.767	WGS84	MaterialSample	2023-09-06/2023-09-08	hydrophore collects seawater eDNA samples
WZZD202316202	Helcogramma fuscipectoris (Fowler, 1946)	Animalia	Chordata	Osteichthyes	Perciformes	Tripterygiidae	Helcogramma	species	Haitang district	Sanya	Hainan	China	South China Sea	Marine	WZZD-2	18.314	109.773	WGS84	MaterialSample	2023-09-06/2023-09-08	hydrophore collects seawater eDNA samples
WZZD202316203	Helcogramma fuscipectoris (Fowler, 1946)	Animalia	Chordata	Osteichthyes	Perciformes	Tripterygiidae	Helcogramma	species	Haitang district	Sanya	Hainan	China	South China Sea	Marine	WZZD-3	18.315	109.773	WGS84	MaterialSample	2023-09-06/2023-09-08	hydrophore collects seawater eDNA samples
WZZD202316204	Helcogramma fuscipectoris (Fowler, 1946)	Animalia	Chordata	Osteichthyes	Perciformes	Tripterygiidae	Helcogramma	species	Haitang district	Sanya	Hainan	China	South China Sea	Marine	WZZD-4	18.315	109.769	WGS84	MaterialSample	2023-09-06/2023-09-08	hydrophore collects seawater eDNA samples
WZZD202316205	Helcogramma fuscipectoris (Fowler, 1946)	Animalia	Chordata	Osteichthyes	Perciformes	Tripterygiidae	Helcogramma	species	Haitang district	Sanya	Hainan	China	South China Sea	Marine	WZZD-5	18.314	109.766	WGS84	MaterialSample	2023-09-06/2023-09-08	hydrophore collects seawater eDNA samples
WZZD202316206	Helcogramma fuscipectoris (Fowler, 1946)	Animalia	Chordata	Osteichthyes	Perciformes	Tripterygiidae	Helcogramma	species	Haitang district	Sanya	Hainan	China	South China Sea	Marine	WZZD-6	18.314	109.759	WGS84	MaterialSample	2023-09-06/2023-09-08	hydrophore collects seawater eDNA samples
WZZD202316301	Gazza minuta (Bloch, 1795)	Animalia	Chordata	Osteichthyes	Perciformes	Leiognathidae	Gazza	species	Haitang district	Sanya	Hainan	China	South China Sea	Marine	WZZD-1	18.304	109.767	WGS84	MaterialSample	2023-09-06/2023-09-08	hydrophore collects seawater eDNA samples
WZZD202316302	Gazza minuta (Bloch, 1795)	Animalia	Chordata	Osteichthyes	Perciformes	Leiognathidae	Gazza	species	Haitang district	Sanya	Hainan	China	South China Sea	Marine	WZZD-2	18.314	109.773	WGS84	MaterialSample	2023-09-06/2023-09-08	hydrophore collects seawater eDNA samples
WZZD202316303	Gazza minuta (Bloch, 1795)	Animalia	Chordata	Osteichthyes	Perciformes	Leiognathidae	Gazza	species	Haitang district	Sanya	Hainan	China	South China Sea	Marine	WZZD-3	18.315	109.773	WGS84	MaterialSample	2023-09-06/2023-09-08	hydrophore collects seawater eDNA samples
WZZD202316304	Gazza minuta (Bloch, 1795)	Animalia	Chordata	Osteichthyes	Perciformes	Leiognathidae	Gazza	species	Haitang district	Sanya	Hainan	China	South China Sea	Marine	WZZD-4	18.315	109.769	WGS84	MaterialSample	2023-09-06/2023-09-08	hydrophore collects seawater eDNA samples
WZZD202316306	Gazza minuta (Bloch, 1795)	Animalia	Chordata	Osteichthyes	Perciformes	Leiognathidae	Gazza	species	Haitang district	Sanya	Hainan	China	South China Sea	Marine	WZZD-6	18.314	109.759	WGS84	MaterialSample	2023-09-06/2023-09-08	hydrophore collects seawater eDNA samples
WZZD202316401	Secutor ruconius (Hamilton, 1822)	Animalia	Chordata	Osteichthyes	Perciformes	Leiognathidae	Secutor	species	Haitang district	Sanya	Hainan	China	South China Sea	Marine	WZZD-1	18.304	109.767	WGS84	MaterialSample	2023-01-15/2023-09-08	hydrophore collects seawater eDNA samples
WZZD202316403	Secutor ruconius (Hamilton, 1822)	Animalia	Chordata	Osteichthyes	Perciformes	Leiognathidae	Secutor	species	Haitang district	Sanya	Hainan	China	South China Sea	Marine	WZZD-3	18.315	109.773	WGS84	MaterialSample	2023-01-15/2023-09-08	hydrophore collects seawater eDNA samples
WZZD202316405	Secutor ruconius (Hamilton, 1822)	Animalia	Chordata	Osteichthyes	Perciformes	Leiognathidae	Secutor	species	Haitang district	Sanya	Hainan	China	South China Sea	Marine	WZZD-5	18.314	109.766	WGS84	MaterialSample	2023-01-15/2023-09-08	hydrophore collects seawater eDNA samples
WZZD202316406	Secutor ruconius (Hamilton, 1822)	Animalia	Chordata	Osteichthyes	Perciformes	Leiognathidae	Secutor	species	Haitang district	Sanya	Hainan	China	South China Sea	Marine	WZZD-6	18.314	109.759	WGS84	MaterialSample	2023-01-15/2023-09-08	hydrophore collects seawater eDNA samples
WZZD202316505	Nuchequula nuchalis (Temminck & Schlegel, 1845)	Animalia	Chordata	Osteichthyes	Perciformes	Leiognathidae	Nuchequula	species	Haitang district	Sanya	Hainan	China	South China Sea	Marine	WZZD-5	18.314	109.766	WGS84	MaterialSample	2023-09-06/2023-09-08	hydrophore collects seawater eDNA samples
WZZD202316506	Nuchequula nuchalis (Temminck & Schlegel, 1845)	Animalia	Chordata	Osteichthyes	Perciformes	Leiognathidae	Nuchequula	species	Haitang district	Sanya	Hainan	China	South China Sea	Marine	WZZD-6	18.314	109.759	WGS84	MaterialSample	2023-09-06/2023-09-08	hydrophore collects seawater eDNA samples
WZZD202316601	Ostorhinchus cookii (Macleay, 1881)	Animalia	Chordata	Osteichthyes	Perciformes	Apogonidae	Ostorhinchus	species	Haitang district	Sanya	Hainan	China	South China Sea	Marine	WZZD-1	18.304	109.767	WGS84	MaterialSample	2023-09-06/2023-09-08	hydrophore collects seawater eDNA samples
WZZD202316602	Ostorhinchus cookii (Macleay, 1881)	Animalia	Chordata	Osteichthyes	Perciformes	Apogonidae	Ostorhinchus	species	Haitang district	Sanya	Hainan	China	South China Sea	Marine	WZZD-2	18.314	109.773	WGS84	MaterialSample	2023-09-06/2023-09-08	hydrophore collects seawater eDNA samples
WZZD202316603	Ostorhinchus cookii (Macleay, 1881)	Animalia	Chordata	Osteichthyes	Perciformes	Apogonidae	Ostorhinchus	species	Haitang district	Sanya	Hainan	China	South China Sea	Marine	WZZD-3	18.315	109.773	WGS84	MaterialSample	2023-09-06/2023-09-08	hydrophore collects seawater eDNA samples
WZZD202316604	Ostorhinchus cookii (Macleay, 1881)	Animalia	Chordata	Osteichthyes	Perciformes	Apogonidae	Ostorhinchus	species	Haitang district	Sanya	Hainan	China	South China Sea	Marine	WZZD-4	18.315	109.769	WGS84	MaterialSample	2023-09-06/2023-09-08	hydrophore collects seawater eDNA samples
WZZD202316605	Ostorhinchus cookii (Macleay, 1881)	Animalia	Chordata	Osteichthyes	Perciformes	Apogonidae	Ostorhinchus	species	Haitang district	Sanya	Hainan	China	South China Sea	Marine	WZZD-5	18.314	109.766	WGS84	MaterialSample	2023-09-06/2023-09-08	hydrophore collects seawater eDNA samples
WZZD202316606	Ostorhinchus cookii (Macleay, 1881)	Animalia	Chordata	Osteichthyes	Perciformes	Apogonidae	Ostorhinchus	species	Haitang district	Sanya	Hainan	China	South China Sea	Marine	WZZD-6	18.314	109.759	WGS84	MaterialSample	2023-09-06/2023-09-08	hydrophore collects seawater eDNA samples
WZZD202316701	Ostorhinchus fasciatus (White, 1790)	Animalia	Chordata	Osteichthyes	Perciformes	Apogonidae	Ostorhinchus	species	Haitang district	Sanya	Hainan	China	South China Sea	Marine	WZZD-1	18.304	109.767	WGS84	MaterialSample	2023-01-15/2023-09-08	hydrophore collects seawater eDNA samples
WZZD202316702	Ostorhinchus fasciatus (White, 1790)	Animalia	Chordata	Osteichthyes	Perciformes	Apogonidae	Ostorhinchus	species	Haitang district	Sanya	Hainan	China	South China Sea	Marine	WZZD-2	18.314	109.773	WGS84	MaterialSample	2023-01-15/2023-09-08	hydrophore collects seawater eDNA samples
WZZD202316703	Ostorhinchus fasciatus (White, 1790)	Animalia	Chordata	Osteichthyes	Perciformes	Apogonidae	Ostorhinchus	species	Haitang district	Sanya	Hainan	China	South China Sea	Marine	WZZD-3	18.315	109.773	WGS84	MaterialSample	2023-01-15/2023-09-08	hydrophore collects seawater eDNA samples
WZZD202316704	Ostorhinchus fasciatus (White, 1790)	Animalia	Chordata	Osteichthyes	Perciformes	Apogonidae	Ostorhinchus	species	Haitang district	Sanya	Hainan	China	South China Sea	Marine	WZZD-4	18.315	109.769	WGS84	MaterialSample	2023-01-15/2023-09-08	hydrophore collects seawater eDNA samples
WZZD202316705	Ostorhinchus fasciatus (White, 1790)	Animalia	Chordata	Osteichthyes	Perciformes	Apogonidae	Ostorhinchus	species	Haitang district	Sanya	Hainan	China	South China Sea	Marine	WZZD-5	18.314	109.766	WGS84	MaterialSample	2023-01-15/2023-09-08	hydrophore collects seawater eDNA samples
WZZD202316706	Ostorhinchus fasciatus (White, 1790)	Animalia	Chordata	Osteichthyes	Perciformes	Apogonidae	Ostorhinchus	species	Haitang district	Sanya	Hainan	China	South China Sea	Marine	WZZD-6	18.314	109.759	WGS84	MaterialSample	2023-01-15/2023-09-08	hydrophore collects seawater eDNA samples
WZZD202316801	Gerres erythrourus (Bloch, 1791)	Animalia	Chordata	Osteichthyes	Perciformes	Gerreidae	Gerres	species	Haitang district	Sanya	Hainan	China	South China Sea	Marine	WZZD-1	18.304	109.767	WGS84	MaterialSample	2023-01-15/2023-09-08	hydrophore collects seawater eDNA samples
WZZD202316802	Gerres erythrourus (Bloch, 1791)	Animalia	Chordata	Osteichthyes	Perciformes	Gerreidae	Gerres	species	Haitang district	Sanya	Hainan	China	South China Sea	Marine	WZZD-2	18.314	109.773	WGS84	MaterialSample	2023-01-15/2023-09-08	hydrophore collects seawater eDNA samples
WZZD202316803	Gerres erythrourus (Bloch, 1791)	Animalia	Chordata	Osteichthyes	Perciformes	Gerreidae	Gerres	species	Haitang district	Sanya	Hainan	China	South China Sea	Marine	WZZD-3	18.315	109.773	WGS84	MaterialSample	2023-01-15/2023-09-08	hydrophore collects seawater eDNA samples
WZZD202316804	Gerres erythrourus (Bloch, 1791)	Animalia	Chordata	Osteichthyes	Perciformes	Gerreidae	Gerres	species	Haitang district	Sanya	Hainan	China	South China Sea	Marine	WZZD-4	18.315	109.769	WGS84	MaterialSample	2023-01-15/2023-09-08	hydrophore collects seawater eDNA samples
WZZD202316805	Gerres erythrourus (Bloch, 1791)	Animalia	Chordata	Osteichthyes	Perciformes	Gerreidae	Gerres	species	Haitang district	Sanya	Hainan	China	South China Sea	Marine	WZZD-5	18.314	109.766	WGS84	MaterialSample	2023-01-15/2023-09-08	hydrophore collects seawater eDNA samples
WZZD202316806	Gerres erythrourus (Bloch, 1791)	Animalia	Chordata	Osteichthyes	Perciformes	Gerreidae	Gerres	species	Haitang district	Sanya	Hainan	China	South China Sea	Marine	WZZD-6	18.314	109.759	WGS84	MaterialSample	2023-01-15/2023-09-08	hydrophore collects seawater eDNA samples
WZZD202316901	Gerres filamentosus Cuvier, 1829	Animalia	Chordata	Osteichthyes	Perciformes	Gerreidae	Gerres	species	Haitang district	Sanya	Hainan	China	South China Sea	Marine	WZZD-1	18.304	109.767	WGS84	MaterialSample	2023-09-06/2023-09-08	hydrophore collects seawater eDNA samples
WZZD202316902	Gerres filamentosus Cuvier, 1829	Animalia	Chordata	Osteichthyes	Perciformes	Gerreidae	Gerres	species	Haitang district	Sanya	Hainan	China	South China Sea	Marine	WZZD-2	18.314	109.773	WGS84	MaterialSample	2023-09-06/2023-09-08	hydrophore collects seawater eDNA samples
WZZD202316903	Gerres filamentosus Cuvier, 1829	Animalia	Chordata	Osteichthyes	Perciformes	Gerreidae	Gerres	species	Haitang district	Sanya	Hainan	China	South China Sea	Marine	WZZD-3	18.315	109.773	WGS84	MaterialSample	2023-09-06/2023-09-08	hydrophore collects seawater eDNA samples
WZZD202316904	Gerres filamentosus Cuvier, 1829	Animalia	Chordata	Osteichthyes	Perciformes	Gerreidae	Gerres	species	Haitang district	Sanya	Hainan	China	South China Sea	Marine	WZZD-4	18.315	109.769	WGS84	MaterialSample	2023-09-06/2023-09-08	hydrophore collects seawater eDNA samples
WZZD202316905	Gerres filamentosus Cuvier, 1829	Animalia	Chordata	Osteichthyes	Perciformes	Gerreidae	Gerres	species	Haitang district	Sanya	Hainan	China	South China Sea	Marine	WZZD-5	18.314	109.766	WGS84	MaterialSample	2023-09-06/2023-09-08	hydrophore collects seawater eDNA samples
WZZD202316906	Gerres filamentosus Cuvier, 1829	Animalia	Chordata	Osteichthyes	Perciformes	Gerreidae	Gerres	species	Haitang district	Sanya	Hainan	China	South China Sea	Marine	WZZD-6	18.314	109.759	WGS84	MaterialSample	2023-09-06/2023-09-08	hydrophore collects seawater eDNA samples
WZZD202317001	Gerres oyena (Forsskal, 1775)	Animalia	Chordata	Osteichthyes	Perciformes	Gerreidae	Gerres	species	Haitang district	Sanya	Hainan	China	South China Sea	Marine	WZZD-1	18.304	109.767	WGS84	MaterialSample	2022-06-26/2023-09-08	hydrophore collects seawater eDNA samples
WZZD202317002	Gerres oyena (Forsskal, 1775)	Animalia	Chordata	Osteichthyes	Perciformes	Gerreidae	Gerres	species	Haitang district	Sanya	Hainan	China	South China Sea	Marine	WZZD-2	18.314	109.773	WGS84	MaterialSample	2022-06-26/2023-09-08	hydrophore collects seawater eDNA samples
WZZD202317003	Gerres oyena (Forsskal, 1775)	Animalia	Chordata	Osteichthyes	Perciformes	Gerreidae	Gerres	species	Haitang district	Sanya	Hainan	China	South China Sea	Marine	WZZD-3	18.315	109.773	WGS84	MaterialSample	2022-06-26/2023-09-08	hydrophore collects seawater eDNA samples
WZZD202317004	Gerres oyena (Forsskal, 1775)	Animalia	Chordata	Osteichthyes	Perciformes	Gerreidae	Gerres	species	Haitang district	Sanya	Hainan	China	South China Sea	Marine	WZZD-4	18.315	109.769	WGS84	MaterialSample	2022-06-26/2023-09-08	hydrophore collects seawater eDNA samples
WZZD202317005	Gerres oyena (Forsskal, 1775)	Animalia	Chordata	Osteichthyes	Perciformes	Gerreidae	Gerres	species	Haitang district	Sanya	Hainan	China	South China Sea	Marine	WZZD-5	18.314	109.766	WGS84	MaterialSample	2022-06-26/2023-09-08	hydrophore collects seawater eDNA samples
WZZD202317006	Gerres oyena (Forsskal, 1775)	Animalia	Chordata	Osteichthyes	Perciformes	Gerreidae	Gerres	species	Haitang district	Sanya	Hainan	China	South China Sea	Marine	WZZD-6	18.314	109.759	WGS84	MaterialSample	2022-06-26/2023-09-08	hydrophore collects seawater eDNA samples
WZZD202317101	Kyphosus bigibbus Lacepede, 1801	Animalia	Chordata	Osteichthyes	Perciformes	Kyphosidae	Kyphosus	species	Haitang district	Sanya	Hainan	China	South China Sea	Marine	WZZD-1	18.304	109.767	WGS84	MaterialSample	2023-09-06/2023-09-08	hydrophore collects seawater eDNA samples
WZZD202317104	Kyphosus bigibbus Lacepede, 1801	Animalia	Chordata	Osteichthyes	Perciformes	Kyphosidae	Kyphosus	species	Haitang district	Sanya	Hainan	China	South China Sea	Marine	WZZD-4	18.315	109.769	WGS84	MaterialSample	2023-09-06/2023-09-08	hydrophore collects seawater eDNA samples
WZZD202317105	Kyphosus bigibbus Lacepede, 1801	Animalia	Chordata	Osteichthyes	Perciformes	Kyphosidae	Kyphosus	species	Haitang district	Sanya	Hainan	China	South China Sea	Marine	WZZD-5	18.314	109.766	WGS84	MaterialSample	2023-09-06/2023-09-08	hydrophore collects seawater eDNA samples
WZZD202317106	Kyphosus bigibbus Lacepede, 1801	Animalia	Chordata	Osteichthyes	Perciformes	Kyphosidae	Kyphosus	species	Haitang district	Sanya	Hainan	China	South China Sea	Marine	WZZD-6	18.314	109.759	WGS84	MaterialSample	2023-09-06/2023-09-08	hydrophore collects seawater eDNA samples
WZZD202317201	Kyphosus cinerascens (Forsskal, 1775)	Animalia	Chordata	Osteichthyes	Perciformes	Kyphosidae	Kyphosus	species	Haitang district	Sanya	Hainan	China	South China Sea	Marine	WZZD-1	18.304	109.767	WGS84	MaterialSample	2022-06-26/2023-09-08	hydrophore collects seawater eDNA samples
WZZD202317202	Kyphosus cinerascens (Forsskal, 1775)	Animalia	Chordata	Osteichthyes	Perciformes	Kyphosidae	Kyphosus	species	Haitang district	Sanya	Hainan	China	South China Sea	Marine	WZZD-2	18.314	109.773	WGS84	MaterialSample	2022-06-26/2023-09-08	hydrophore collects seawater eDNA samples
WZZD202317203	Kyphosus cinerascens (Forsskal, 1775)	Animalia	Chordata	Osteichthyes	Perciformes	Kyphosidae	Kyphosus	species	Haitang district	Sanya	Hainan	China	South China Sea	Marine	WZZD-3	18.315	109.773	WGS84	MaterialSample	2022-06-26/2023-09-08	hydrophore collects seawater eDNA samples
WZZD202317204	Kyphosus cinerascens (Forsskal, 1775)	Animalia	Chordata	Osteichthyes	Perciformes	Kyphosidae	Kyphosus	species	Haitang district	Sanya	Hainan	China	South China Sea	Marine	WZZD-4	18.315	109.769	WGS84	MaterialSample	2022-06-26/2023-09-08	hydrophore collects seawater eDNA samples
WZZD202317205	Kyphosus cinerascens (Forsskal, 1775)	Animalia	Chordata	Osteichthyes	Perciformes	Kyphosidae	Kyphosus	species	Haitang district	Sanya	Hainan	China	South China Sea	Marine	WZZD-5	18.314	109.766	WGS84	MaterialSample	2022-06-26/2023-09-08	hydrophore collects seawater eDNA samples
WZZD202317206	Kyphosus cinerascens (Forsskal, 1775)	Animalia	Chordata	Osteichthyes	Perciformes	Kyphosidae	Kyphosus	species	Haitang district	Sanya	Hainan	China	South China Sea	Marine	WZZD-6	18.314	109.759	WGS84	MaterialSample	2022-06-26/2023-09-08	hydrophore collects seawater eDNA samples
WZZD202317301	Kyphosus vaigiensis (Quoy & Gaimard, 1825)	Animalia	Chordata	Osteichthyes	Perciformes	Kyphosidae	Kyphosus	species	Haitang district	Sanya	Hainan	China	South China Sea	Marine	WZZD-1	18.304	109.767	WGS84	MaterialSample	2022-06-26/2023-01-17	hydrophore collects seawater eDNA samples
WZZD202317302	Kyphosus vaigiensis (Quoy & Gaimard, 1825)	Animalia	Chordata	Osteichthyes	Perciformes	Kyphosidae	Kyphosus	species	Haitang district	Sanya	Hainan	China	South China Sea	Marine	WZZD-2	18.314	109.773	WGS84	MaterialSample	2022-06-26/2023-01-17	hydrophore collects seawater eDNA samples
WZZD202317303	Kyphosus vaigiensis (Quoy & Gaimard, 1825)	Animalia	Chordata	Osteichthyes	Perciformes	Kyphosidae	Kyphosus	species	Haitang district	Sanya	Hainan	China	South China Sea	Marine	WZZD-3	18.315	109.773	WGS84	MaterialSample	2022-06-26/2023-01-17	hydrophore collects seawater eDNA samples
WZZD202317304	Kyphosus vaigiensis (Quoy & Gaimard, 1825)	Animalia	Chordata	Osteichthyes	Perciformes	Kyphosidae	Kyphosus	species	Haitang district	Sanya	Hainan	China	South China Sea	Marine	WZZD-4	18.315	109.769	WGS84	MaterialSample	2022-06-26/2023-01-17	hydrophore collects seawater eDNA samples
WZZD202317305	Kyphosus vaigiensis (Quoy & Gaimard, 1825)	Animalia	Chordata	Osteichthyes	Perciformes	Kyphosidae	Kyphosus	species	Haitang district	Sanya	Hainan	China	South China Sea	Marine	WZZD-5	18.314	109.766	WGS84	MaterialSample	2022-06-26/2023-01-17	hydrophore collects seawater eDNA samples
WZZD202317306	Kyphosus vaigiensis (Quoy & Gaimard, 1825)	Animalia	Chordata	Osteichthyes	Perciformes	Kyphosidae	Kyphosus	species	Haitang district	Sanya	Hainan	China	South China Sea	Marine	WZZD-6	18.314	109.759	WGS84	MaterialSample	2022-06-26/2023-01-17	hydrophore collects seawater eDNA samples
WZZD202317401	Pempheris adusta Bleeker, 1877	Animalia	Chordata	Osteichthyes	Perciformes	Pempheridae	Pempheris	species	Haitang district	Sanya	Hainan	China	South China Sea	Marine	WZZD-1	18.304	109.767	WGS84	MaterialSample	2023-09-06/2023-09-08	hydrophore collects seawater eDNA samples
WZZD202317402	Pempheris adusta Bleeker, 1877	Animalia	Chordata	Osteichthyes	Perciformes	Pempheridae	Pempheris	species	Haitang district	Sanya	Hainan	China	South China Sea	Marine	WZZD-2	18.314	109.773	WGS84	MaterialSample	2023-09-06/2023-09-08	hydrophore collects seawater eDNA samples
WZZD202317404	Pempheris adusta Bleeker, 1877	Animalia	Chordata	Osteichthyes	Perciformes	Pempheridae	Pempheris	species	Haitang district	Sanya	Hainan	China	South China Sea	Marine	WZZD-4	18.315	109.769	WGS84	MaterialSample	2023-09-06/2023-09-08	hydrophore collects seawater eDNA samples
WZZD202317405	Pempheris adusta Bleeker, 1877	Animalia	Chordata	Osteichthyes	Perciformes	Pempheridae	Pempheris	species	Haitang district	Sanya	Hainan	China	South China Sea	Marine	WZZD-5	18.314	109.766	WGS84	MaterialSample	2023-09-06/2023-09-08	hydrophore collects seawater eDNA samples
WZZD202317406	Pempheris adusta Bleeker, 1877	Animalia	Chordata	Osteichthyes	Perciformes	Pempheridae	Pempheris	species	Haitang district	Sanya	Hainan	China	South China Sea	Marine	WZZD-6	18.314	109.759	WGS84	MaterialSample	2023-09-06/2023-09-08	hydrophore collects seawater eDNA samples
WZZD202317501	Pempheris xanthoptera Tominaga, 1963	Animalia	Chordata	Osteichthyes	Perciformes	Pempheridae	Pempheris	species	Haitang district	Sanya	Hainan	China	South China Sea	Marine	WZZD-1	18.304	109.767	WGS84	MaterialSample	2022-06-26/2023-09-08	hydrophore collects seawater eDNA samples
WZZD202317502	Pempheris xanthoptera Tominaga, 1963	Animalia	Chordata	Osteichthyes	Perciformes	Pempheridae	Pempheris	species	Haitang district	Sanya	Hainan	China	South China Sea	Marine	WZZD-2	18.314	109.773	WGS84	MaterialSample	2022-06-26/2023-09-08	hydrophore collects seawater eDNA samples
WZZD202317503	Pempheris xanthoptera Tominaga, 1963	Animalia	Chordata	Osteichthyes	Perciformes	Pempheridae	Pempheris	species	Haitang district	Sanya	Hainan	China	South China Sea	Marine	WZZD-3	18.315	109.773	WGS84	MaterialSample	2022-06-26/2023-09-08	hydrophore collects seawater eDNA samples
WZZD202317504	Pempheris xanthoptera Tominaga, 1963	Animalia	Chordata	Osteichthyes	Perciformes	Pempheridae	Pempheris	species	Haitang district	Sanya	Hainan	China	South China Sea	Marine	WZZD-4	18.315	109.769	WGS84	MaterialSample	2022-06-26/2023-09-08	hydrophore collects seawater eDNA samples
WZZD202317505	Pempheris xanthoptera Tominaga, 1963	Animalia	Chordata	Osteichthyes	Perciformes	Pempheridae	Pempheris	species	Haitang district	Sanya	Hainan	China	South China Sea	Marine	WZZD-5	18.314	109.766	WGS84	MaterialSample	2022-06-26/2023-09-08	hydrophore collects seawater eDNA samples
WZZD202317506	Pempheris xanthoptera Tominaga, 1963	Animalia	Chordata	Osteichthyes	Perciformes	Pempheridae	Pempheris	species	Haitang district	Sanya	Hainan	China	South China Sea	Marine	WZZD-6	18.314	109.759	WGS84	MaterialSample	2022-06-26/2023-09-08	hydrophore collects seawater eDNA samples
WZZD202317604	Diagramma melanacrum Johnson & Randall, 2001	Animalia	Chordata	Osteichthyes	Perciformes	Haemulidae	Diagramma	species	Haitang district	Sanya	Hainan	China	South China Sea	Marine	WZZD-4	18.315	109.769	WGS84	MaterialSample	2023-09-06/2023-09-08	hydrophore collects seawater eDNA samples
WZZD202317605	Diagramma melanacrum Johnson & Randall, 2001	Animalia	Chordata	Osteichthyes	Perciformes	Haemulidae	Diagramma	species	Haitang district	Sanya	Hainan	China	South China Sea	Marine	WZZD-5	18.314	109.766	WGS84	MaterialSample	2023-09-06/2023-09-08	hydrophore collects seawater eDNA samples
WZZD202317606	Diagramma melanacrum Johnson & Randall, 2001	Animalia	Chordata	Osteichthyes	Perciformes	Haemulidae	Diagramma	species	Haitang district	Sanya	Hainan	China	South China Sea	Marine	WZZD-6	18.314	109.759	WGS84	MaterialSample	2023-09-06/2023-09-08	hydrophore collects seawater eDNA samples
WZZD202317703	Pomadasys maculatus (Bloch, 1793)	Animalia	Chordata	Osteichthyes	Perciformes	Haemulidae	Pomadasys	species	Haitang district	Sanya	Hainan	China	South China Sea	Marine	WZZD-3	18.315	109.773	WGS84	MaterialSample	2022-06-26/2022-06-27	hydrophore collects seawater eDNA samples
WZZD202317704	Pomadasys maculatus (Bloch, 1793)	Animalia	Chordata	Osteichthyes	Perciformes	Haemulidae	Pomadasys	species	Haitang district	Sanya	Hainan	China	South China Sea	Marine	WZZD-4	18.315	109.769	WGS84	MaterialSample	2022-06-26/2022-06-27	hydrophore collects seawater eDNA samples
WZZD202317705	Pomadasys maculatus (Bloch, 1793)	Animalia	Chordata	Osteichthyes	Perciformes	Haemulidae	Pomadasys	species	Haitang district	Sanya	Hainan	China	South China Sea	Marine	WZZD-5	18.314	109.766	WGS84	MaterialSample	2022-06-26/2022-06-27	hydrophore collects seawater eDNA samples
WZZD202317706	Pomadasys maculatus (Bloch, 1793)	Animalia	Chordata	Osteichthyes	Perciformes	Haemulidae	Pomadasys	species	Haitang district	Sanya	Hainan	China	South China Sea	Marine	WZZD-6	18.314	109.759	WGS84	MaterialSample	2022-06-26/2022-06-27	hydrophore collects seawater eDNA samples
WZZD202317804	Chaetodon auriga Forsskal, 1775	Animalia	Chordata	Osteichthyes	Perciformes	Chaetodontidae	Chaetodon	species	Haitang district	Sanya	Hainan	China	South China Sea	Marine	WZZD-4	18.315	109.769	WGS84	MaterialSample	2022-06-26/2022-06-27	hydrophore collects seawater eDNA samples
WZZD202317903	Chaetodon rafflesii Anonymous [Bennett], 1830	Animalia	Chordata	Osteichthyes	Perciformes	Chaetodontidae	Chaetodon	species	Haitang district	Sanya	Hainan	China	South China Sea	Marine	WZZD-3	18.315	109.773	WGS84	MaterialSample	2022-06-26/2022-06-27	hydrophore collects seawater eDNA samples
WZZD202317904	Chaetodon rafflesii Anonymous [Bennett], 1830	Animalia	Chordata	Osteichthyes	Perciformes	Chaetodontidae	Chaetodon	species	Haitang district	Sanya	Hainan	China	South China Sea	Marine	WZZD-4	18.315	109.769	WGS84	MaterialSample	2022-06-26/2022-06-27	hydrophore collects seawater eDNA samples
WZZD202317906	Chaetodon rafflesii Anonymous [Bennett], 1830	Animalia	Chordata	Osteichthyes	Perciformes	Chaetodontidae	Chaetodon	species	Haitang district	Sanya	Hainan	China	South China Sea	Marine	WZZD-6	18.314	109.759	WGS84	MaterialSample	2022-06-26/2022-06-27	hydrophore collects seawater eDNA samples
WZZD202318003	Pelates quadrilineatus (Bloch, 1790)	Animalia	Chordata	Osteichthyes	Perciformes	Terapontidae	Pelates	species	Haitang district	Sanya	Hainan	China	South China Sea	Marine	WZZD-2	18.314	109.773	WGS84	MaterialSample	2023-01-15/2023-09-08	hydrophore collects seawater eDNA samples
WZZD202318004	Pelates quadrilineatus (Bloch, 1790)	Animalia	Chordata	Osteichthyes	Perciformes	Terapontidae	Pelates	species	Haitang district	Sanya	Hainan	China	South China Sea	Marine	WZZD-4	18.315	109.769	WGS84	MaterialSample	2023-01-15/2023-09-08	hydrophore collects seawater eDNA samples
WZZD202318005	Pelates quadrilineatus (Bloch, 1790)	Animalia	Chordata	Osteichthyes	Perciformes	Terapontidae	Pelates	species	Haitang district	Sanya	Hainan	China	South China Sea	Marine	WZZD-5	18.314	109.766	WGS84	MaterialSample	2023-01-15/2023-09-08	hydrophore collects seawater eDNA samples
WZZD202318006	Pelates quadrilineatus (Bloch, 1790)	Animalia	Chordata	Osteichthyes	Perciformes	Terapontidae	Pelates	species	Haitang district	Sanya	Hainan	China	South China Sea	Marine	WZZD-6	18.314	109.759	WGS84	MaterialSample	2023-01-15/2023-09-08	hydrophore collects seawater eDNA samples
WZZD202318102	Terapon jarbua (Forsskal, 1775)	Animalia	Chordata	Osteichthyes	Perciformes	Terapontidae	Terapon	species	Haitang district	Sanya	Hainan	China	South China Sea	Marine	WZZD-2	18.314	109.773	WGS84	MaterialSample	2023-09-06/2023-09-08	hydrophore collects seawater eDNA samples
WZZD202318104	Terapon jarbua (Forsskal, 1775)	Animalia	Chordata	Osteichthyes	Perciformes	Terapontidae	Terapon	species	Haitang district	Sanya	Hainan	China	South China Sea	Marine	WZZD-4	18.315	109.769	WGS84	MaterialSample	2023-09-06/2023-09-08	hydrophore collects seawater eDNA samples
WZZD202318105	Terapon jarbua (Forsskal, 1775)	Animalia	Chordata	Osteichthyes	Perciformes	Terapontidae	Terapon	species	Haitang district	Sanya	Hainan	China	South China Sea	Marine	WZZD-5	18.314	109.766	WGS84	MaterialSample	2023-09-06/2023-09-08	hydrophore collects seawater eDNA samples
WZZD202318106	Terapon jarbua (Forsskal, 1775)	Animalia	Chordata	Osteichthyes	Perciformes	Terapontidae	Terapon	species	Haitang district	Sanya	Hainan	China	South China Sea	Marine	WZZD-6	18.314	109.759	WGS84	MaterialSample	2023-09-06/2023-09-08	hydrophore collects seawater eDNA samples
WZZD202318201	Caesio caerulaurea Lacepede, 1801	Animalia	Chordata	Osteichthyes	Perciformes	Caesionidae	Caesio	species	Haitang district	Sanya	Hainan	China	South China Sea	Marine	WZZD-1	18.304	109.767	WGS84	MaterialSample	2022-06-26/2023-09-08	hydrophore collects seawater eDNA samples
WZZD202318202	Caesio caerulaurea Lacepede, 1801	Animalia	Chordata	Osteichthyes	Perciformes	Caesionidae	Caesio	species	Haitang district	Sanya	Hainan	China	South China Sea	Marine	WZZD-2	18.314	109.773	WGS84	MaterialSample	2022-06-26/2023-09-08	hydrophore collects seawater eDNA samples
WZZD202318203	Caesio caerulaurea Lacepede, 1801	Animalia	Chordata	Osteichthyes	Perciformes	Caesionidae	Caesio	species	Haitang district	Sanya	Hainan	China	South China Sea	Marine	WZZD-3	18.315	109.773	WGS84	MaterialSample	2022-06-26/2023-09-08	hydrophore collects seawater eDNA samples
WZZD202318204	Caesio caerulaurea Lacepede, 1801	Animalia	Chordata	Osteichthyes	Perciformes	Caesionidae	Caesio	species	Haitang district	Sanya	Hainan	China	South China Sea	Marine	WZZD-4	18.315	109.769	WGS84	MaterialSample	2022-06-26/2023-09-08	hydrophore collects seawater eDNA samples
WZZD202318205	Caesio caerulaurea Lacepede, 1801	Animalia	Chordata	Osteichthyes	Perciformes	Caesionidae	Caesio	species	Haitang district	Sanya	Hainan	China	South China Sea	Marine	WZZD-5	18.314	109.766	WGS84	MaterialSample	2022-06-26/2023-09-08	hydrophore collects seawater eDNA samples
WZZD202318206	Caesio caerulaurea Lacepede, 1801	Animalia	Chordata	Osteichthyes	Perciformes	Caesionidae	Caesio	species	Haitang district	Sanya	Hainan	China	South China Sea	Marine	WZZD-6	18.314	109.759	WGS84	MaterialSample	2022-06-26/2023-09-08	hydrophore collects seawater eDNA samples
WZZD202318301	Pterocaesio digramma (Bleeker, 1864)	Animalia	Chordata	Osteichthyes	Perciformes	Caesionidae	Pterocaesio	species	Haitang district	Sanya	Hainan	China	South China Sea	Marine	WZZD-1	18.304	109.767	WGS84	MaterialSample	2022-06-26/2023-01-17	hydrophore collects seawater eDNA samples
WZZD202318302	Pterocaesio digramma (Bleeker, 1864)	Animalia	Chordata	Osteichthyes	Perciformes	Caesionidae	Pterocaesio	species	Haitang district	Sanya	Hainan	China	South China Sea	Marine	WZZD-2	18.314	109.773	WGS84	MaterialSample	2022-06-26/2023-01-17	hydrophore collects seawater eDNA samples
WZZD202318303	Pterocaesio digramma (Bleeker, 1864)	Animalia	Chordata	Osteichthyes	Perciformes	Caesionidae	Pterocaesio	species	Haitang district	Sanya	Hainan	China	South China Sea	Marine	WZZD-3	18.315	109.773	WGS84	MaterialSample	2022-06-26/2023-01-17	hydrophore collects seawater eDNA samples
WZZD202318304	Pterocaesio digramma (Bleeker, 1864)	Animalia	Chordata	Osteichthyes	Perciformes	Caesionidae	Pterocaesio	species	Haitang district	Sanya	Hainan	China	South China Sea	Marine	WZZD-4	18.315	109.769	WGS84	MaterialSample	2022-06-26/2023-01-17	hydrophore collects seawater eDNA samples
WZZD202318305	Pterocaesio digramma (Bleeker, 1864)	Animalia	Chordata	Osteichthyes	Perciformes	Caesionidae	Pterocaesio	species	Haitang district	Sanya	Hainan	China	South China Sea	Marine	WZZD-5	18.314	109.766	WGS84	MaterialSample	2022-06-26/2023-01-17	hydrophore collects seawater eDNA samples
WZZD202318306	Pterocaesio digramma (Bleeker, 1864)	Animalia	Chordata	Osteichthyes	Perciformes	Caesionidae	Pterocaesio	species	Haitang district	Sanya	Hainan	China	South China Sea	Marine	WZZD-6	18.314	109.759	WGS84	MaterialSample	2022-06-26/2023-01-17	hydrophore collects seawater eDNA samples
WZZD202318402	Collichthys lucidus (Richardson, 1844)	Animalia	Chordata	Osteichthyes	Perciformes	Sciaenidae	Collichthys	species	Haitang district	Sanya	Hainan	China	South China Sea	Marine	WZZD-2	18.314	109.773	WGS84	MaterialSample	2023-01-15/2023-01-17	hydrophore collects seawater eDNA samples
WZZD202318404	Collichthys lucidus (Richardson, 1844)	Animalia	Chordata	Osteichthyes	Perciformes	Sciaenidae	Collichthys	species	Haitang district	Sanya	Hainan	China	South China Sea	Marine	WZZD-4	18.315	109.769	WGS84	MaterialSample	2023-01-15/2023-01-17	hydrophore collects seawater eDNA samples
WZZD202318405	Collichthys lucidus (Richardson, 1844)	Animalia	Chordata	Osteichthyes	Perciformes	Sciaenidae	Collichthys	species	Haitang district	Sanya	Hainan	China	South China Sea	Marine	WZZD-5	18.314	109.766	WGS84	MaterialSample	2023-01-15/2023-01-17	hydrophore collects seawater eDNA samples
WZZD202318406	Collichthys lucidus (Richardson, 1844)	Animalia	Chordata	Osteichthyes	Perciformes	Sciaenidae	Collichthys	species	Haitang district	Sanya	Hainan	China	South China Sea	Marine	WZZD-6	18.314	109.759	WGS84	MaterialSample	2023-01-15/2023-01-17	hydrophore collects seawater eDNA samples
WZZD202318505	Parupeneus ciliatus (Lacepede, 1802)	Animalia	Chordata	Osteichthyes	Perciformes	Mullidae	Parupeneus	species	Haitang district	Sanya	Hainan	China	South China Sea	Marine	WZZD-5	18.314	109.766	WGS84	MaterialSample	2023-09-06/2023-09-08	hydrophore collects seawater eDNA samples
WZZD202318506	Parupeneus ciliatus (Lacepede, 1802)	Animalia	Chordata	Osteichthyes	Perciformes	Mullidae	Parupeneus	species	Haitang district	Sanya	Hainan	China	South China Sea	Marine	WZZD-6	18.314	109.759	WGS84	MaterialSample	2023-09-06/2023-09-08	hydrophore collects seawater eDNA samples
WZZD202318605	Dendrophysa russelii (Cuvier, 1829)	Animalia	Chordata	Osteichthyes	Perciformes	Sciaenidae	Dendrophysa	species	Haitang district	Sanya	Hainan	China	South China Sea	Marine	WZZD-5	18.314	109.766	WGS84	MaterialSample	2023-09-06/2023-09-08	hydrophore collects seawater eDNA samples
WZZD202318606	Dendrophysa russelii (Cuvier, 1829)	Animalia	Chordata	Osteichthyes	Perciformes	Sciaenidae	Dendrophysa	species	Haitang district	Sanya	Hainan	China	South China Sea	Marine	WZZD-6	18.314	109.759	WGS84	MaterialSample	2023-09-06/2023-09-08	hydrophore collects seawater eDNA samples
WZZD202318701	Stethojulis bandanensis (Bleeker, 1851)	Animalia	Chordata	Osteichthyes	Perciformes	Labridae	Stethojulis	species	Haitang district	Sanya	Hainan	China	South China Sea	Marine	WZZD-1	18.304	109.767	WGS84	MaterialSample	2023-09-06/2023-09-08	hydrophore collects seawater eDNA samples
WZZD202318702	Stethojulis bandanensis (Bleeker, 1851)	Animalia	Chordata	Osteichthyes	Perciformes	Labridae	Stethojulis	species	Haitang district	Sanya	Hainan	China	South China Sea	Marine	WZZD-2	18.314	109.773	WGS84	MaterialSample	2023-09-06/2023-09-08	hydrophore collects seawater eDNA samples
WZZD202318703	Stethojulis bandanensis (Bleeker, 1851)	Animalia	Chordata	Osteichthyes	Perciformes	Labridae	Stethojulis	species	Haitang district	Sanya	Hainan	China	South China Sea	Marine	WZZD-3	18.315	109.773	WGS84	MaterialSample	2023-09-06/2023-09-08	hydrophore collects seawater eDNA samples
WZZD202318704	Stethojulis bandanensis (Bleeker, 1851)	Animalia	Chordata	Osteichthyes	Perciformes	Labridae	Stethojulis	species	Haitang district	Sanya	Hainan	China	South China Sea	Marine	WZZD-4	18.315	109.769	WGS84	MaterialSample	2023-09-06/2023-09-08	hydrophore collects seawater eDNA samples
WZZD202318705	Stethojulis bandanensis (Bleeker, 1851)	Animalia	Chordata	Osteichthyes	Perciformes	Labridae	Stethojulis	species	Haitang district	Sanya	Hainan	China	South China Sea	Marine	WZZD-5	18.314	109.766	WGS84	MaterialSample	2023-09-06/2023-09-08	hydrophore collects seawater eDNA samples
WZZD202318801	Gymnothorax fimbriatus (Bennett, 1832)	Animalia	Chordata	Osteichthyes	Anguilliformes	Muraenidae	Gymnothorax	species	Haitang district	Sanya	Hainan	China	South China Sea	Marine	WZZD-1	18.304	109.767	WGS84	MaterialSample	2023-01-15/2023-01-17	hydrophore collects seawater eDNA samples
WZZD202318802	Gymnothorax fimbriatus (Bennett, 1832)	Animalia	Chordata	Osteichthyes	Anguilliformes	Muraenidae	Gymnothorax	species	Haitang district	Sanya	Hainan	China	South China Sea	Marine	WZZD-2	18.314	109.773	WGS84	MaterialSample	2023-01-15/2023-01-17	hydrophore collects seawater eDNA samples
WZZD202318803	Gymnothorax fimbriatus (Bennett, 1832)	Animalia	Chordata	Osteichthyes	Anguilliformes	Muraenidae	Gymnothorax	species	Haitang district	Sanya	Hainan	China	South China Sea	Marine	WZZD-3	18.315	109.773	WGS84	MaterialSample	2023-01-15/2023-01-17	hydrophore collects seawater eDNA samples
WZZD202318804	Gymnothorax fimbriatus (Bennett, 1832)	Animalia	Chordata	Osteichthyes	Anguilliformes	Muraenidae	Gymnothorax	species	Haitang district	Sanya	Hainan	China	South China Sea	Marine	WZZD-4	18.315	109.769	WGS84	MaterialSample	2023-01-15/2023-01-17	hydrophore collects seawater eDNA samples
WZZD202318805	Gymnothorax fimbriatus (Bennett, 1832)	Animalia	Chordata	Osteichthyes	Anguilliformes	Muraenidae	Gymnothorax	species	Haitang district	Sanya	Hainan	China	South China Sea	Marine	WZZD-5	18.314	109.766	WGS84	MaterialSample	2023-01-15/2023-01-17	hydrophore collects seawater eDNA samples
WZZD202318806	Gymnothorax fimbriatus (Bennett, 1832)	Animalia	Chordata	Osteichthyes	Anguilliformes	Muraenidae	Gymnothorax	species	Haitang district	Sanya	Hainan	China	South China Sea	Marine	WZZD-6	18.314	109.759	WGS84	MaterialSample	2023-01-15/2023-01-17	hydrophore collects seawater eDNA samples
