# Supplementary material for: Species diversity of fish at the Wuzhizhou Island, South China Sea, based on environmental DNA
Source: Biodivers Data J. 2024 Jun 14;12:e127120. doi: 10.3897/BDJ.12.e127120 (PMC11193053; doi:10.3897/BDJ.12.e127120)
Supplement: Supplementary material 2 — MOTUs information of marine fish detected by eDNA [file bdj-12-e127120-s002.csv]

scientificName	associatedSequences	organismQuantity	organismQuantityType	dateIdentified	identificationReferences	identificationRemarks
Abudefduf notatus (Day, 1870)	CACCGCGGTTATACGAGAGGCTCAAGTTGACAGACAACGGCGTAAAGAGTGGTTAAGGAATCCATTAAACTAAAGCCGAACGCCCTCAGAACTGTTATACGTTTCCGAAGGTAAGAAGCCCCACCACGAAAGTGACTTTACTCCCCCTGACCCCACGAAAGCTGCGAAA	1184	abundance of sequences	2023-11-13	https://www.ncbi.nlm.nih.gov/nucleotide/LC654182.1	Best NCBI Blast hit at 97.06% sequence similarity
Abudefduf septemfasciatus (Cuvier, 1830)	CACCGCGGTTATACGAGAGGCTCAAGTTGACAGACAACGGCGTAAAGAGTGGTTAAGGAATCCATTAAACTAAAGCCGAACGCCCTCAGAACTGTTATACGTTTCCGAAGGTAAGAAGCCCCACCACGAAAGTGACTTTACTTCCCCTGACCCCACGAAAGCTGCGAAA	3696	abundance of sequences	2023-11-13	https://www.ncbi.nlm.nih.gov/nucleotide/MZ597977.1	Best NCBI Blast hit at 99.41% sequence similarity
Abudefduf sexfasciatus (Lacepede, 1801)	CACCGCGGTTATACGAGAGGCTCAAGTTGACAGACAACGGCGTAAAGAGTGGTTAAGGAACTTATTAAACTAAAGCCGAACGCCCTCAGAACTGTTATACGTTTCCGAAGGTAGGAAGCCCCACAACGAAAGTGGCTTTAAACACTATTGAACCCACGAAAGCTAGGAAA	87	abundance of sequences	2023-11-13	https://www.ncbi.nlm.nih.gov/nucleotide/MZ598010.1	Best NCBI Blast hit at 97.86% sequence similarity
Abudefduf sordidus (Forsskal, 1775)	CACCGCGGTTATACGAGAGACCCAAGTTGATAGACAACGGCGTAAAGAGTGGTTAAGGAACCCATTAAACTAAAGCCGAACGCCCTCAGAACTGTTATACGTTTCCGAAGGTAAGAAGCCCCACCACGAAAGTGACTTTACTTCCCCTGACCCCACGAAAGCTGCGAAA	156682	abundance of sequences	2023-11-13	https://www.ncbi.nlm.nih.gov/nucleotide/MZ605498.1	Best NCBI Blast hit at 98.82% sequence similarity
Abudefduf vaigiensis (Quoy & Gaimard, 1825)	CACCGCGGTTATACGAGAGGCTCAAGTTGACAGACAACGGCGTAAAGAGTGGTTAAGGAACTTATTAAACTAAAGCCGAACGCCCTCAGAACTGTTATACGTTTCCGAAGGTAAGAAGCCCCACCACGAAAGTGACTTTATTTTCCCCGACTCCACGAAAGCTGCGTAA	52854	abundance of sequences	2023-11-13	https://www.ncbi.nlm.nih.gov/nucleotide/LC669501.1	Best NCBI Blast hit at 100% sequence similarity
Acanthurus triostegus (Linnaeus, 1758)	CACCGCGGTTATACGAGAGACCCAAGTTGACAGACAATCGGCGTAAAGAGTGGTTAAGTACTATACCCTACTAAAGCCAAACACCTTCAAAGCTGTTATACGCACCCGAAGGTTAGAAGCCCAATCACGAAAGTGGCTTTAAACTTACTGAACCCACGAAAGCTAGGGCA	391	abundance of sequences	2023-11-13	https://www.ncbi.nlm.nih.gov/nucleotide/LC146323.1	Best NCBI Blast hit at 100% sequence similarity
Acentrogobius viganensis (Steindachner, 1893)	CACCGCGGTTATACGAGAGGCTCAAGTTGACAAAGATCGGCGTAAAGAGTGGTTAATAAATTTTAAACTAAAGCCAAACACCTTCAAGGCCGTCATACGCCCCCGAAGGCAGGAAGATCTTTAACGAAAGTGGCTTTAACCATTATGAACCCACGAAAGCTAGGACA	375	abundance of sequences	2023-11-13	https://www.ncbi.nlm.nih.gov/nucleotide/LC458209.1	Best NCBI Blast hit at 98.81% sequence similarity
Acropoma japonicum Gunther, 1859	CACCGCGGTTATACGAGAAACCCGAGTTGATAGCCACCGGCGTAAAGGGTGGTTAAGACAACCTAATAACTAAAGCCGAACCCCCTCAAAGCTGTTATACGCATTACCCCTGAGGGCGGGAAGTTCAACCACGAAAGTGGCTTTACATAACCTGAACCCACGAAAGCTAAGAAA	192	abundance of sequences	2023-11-13	https://www.ncbi.nlm.nih.gov/nucleotide/NC_057224.1	Best NCBI Blast hit at 97.08% sequence similarity
Aetobatus narinari (Euphrasen, 1790)	CACCGCGGTTATACGAGCAACCCAAGTTAATATTTCCACGGCGTTAAGGGTGATTAAAGAAAATCTTACCACAAGTAAAGTTAATACCACATTAAGTCGTCATACACTCCCATGTTTGGAAATATCAATTACAAAAGTAACTTTACACAAAAAGAACTTTCGACCTCACGACAGTTAAGACC	7	abundance of sequences	2023-11-13	https://www.ncbi.nlm.nih.gov/nucleotide/AB938126.1	Best NCBI Blast hit at 100% sequence similarity
Alepes djedaba (Forsskal, 1775)	CACCGCGGTTATACGAGAGGCTCAAGTTGACAGACAACGGCGTAAAGCGTGGTTAGGAAAAGTCTCTAACTAAAGCGGAACCTCCTCATAGCTGTTATACGCTTCCGAGGAAGTGAACCCCAACTACGAAAGTGGCTTTATTAGACCTGAACCCACGAAAGCTAAGAAA	138	abundance of sequences	2023-11-13	https://www.ncbi.nlm.nih.gov/nucleotide/MZ469488.1	Best NCBI Blast hit at 97.63% sequence similarity
Alepes kleinii (Bloch, 1793)	CACCGCGGTTATACGAGAGGCTCAAGTTGATAGACAACGGCGTAAAGTGTGGTTAGGGAAACTCTCTAACTAAAGCGGAATCTCCTCATAGCTGTTATACGCTTCCGAGGAAGTGAACCCCAACTACGAAAGTGGCTTTATTAAACCTGAACCCACGAAAGCTAAGAAA	189	abundance of sequences	2023-11-13	https://www.ncbi.nlm.nih.gov/nucleotide/LC277947.1	Best NCBI Blast hit at 99.41% sequence similarity
Alepes vari (Cuvier, 1833)	CACCGCGGTTATACGAGAGGCTCAAGTTGACAGACAACGGCGTAAAGCGTGGTTAGGATAACTTTTTTGACTAAAGCGGAACCTCCTCATAGCTGTTATACGCTTTCGAGGAAGTGAACCCCAACTACGAAAGTGGCTTTATTCAACCTGAACCCACGAAAGCTAAGAAA	2258	abundance of sequences	2023-11-13	https://www.ncbi.nlm.nih.gov/nucleotide/LC277949.1	Best NCBI Blast hit at 100% sequence similarity
Aluterus scriptus (Osbeck, 1765)	CACCGCGGTTATACGAGAGGCCCAAGCTGATAGACACCGGCGTAAAGCGTGGTTAGGAGAATACATATAATTAAAGTCGAATGTTTTCAAAGCTGTTATACGCATACGAGAACTAGAAGCCCAACAACGAAGGTGACTTTACAGTTTCTGAACCCACGAAAGCTAAGGCA	394	abundance of sequences	2023-11-13	https://www.ncbi.nlm.nih.gov/nucleotide/KT600933.1	Best NCBI Blast hit at 100% sequence similarity
Ambassis urotaenia Bleeker, 1852	CACCGCGGCTATACGGGCGACTCAAGTTGATGGATACCGGCGTAAAGCGTGGTTAGGAAAATTACAGACTAAAGCCGAATACTCCCCCTGCTGTCATACGCACTCGAGAGAAAGAAGCCCGATTACGAAAGTAGCTTTACCCTTTCCGACCCCACGAAAGCTGTGAAA	5	abundance of sequences	2023-11-13	https://www.ncbi.nlm.nih.gov/nucleotide/LC421678.1	Best NCBI Blast hit at 100% sequence similarity
Ammodytes personatus Girard, 1856	CACCGCGGTTATACGAGAGGCCCAAGCTGATAGACCCCGGCGTAAAGAGTGGTTAAGGTAAACTTAAAACTAAAGCCGAACACCCTCACAACTATTATACGCACCCGAGAGTAAGAAGCCCAACTACGAAAGTGGCTTTACAACCCCTGAACCCACAAAAACTATGACA	25	abundance of sequences	2023-11-13	https://www.ncbi.nlm.nih.gov/nucleotide/KF672362.1	Best NCBI Blast hit at 97.63% sequence similarity
Anampses caeruleopunctatus Ruppell, 1829	CACCGCGGTTATACGAGAGACCCAAGTCGATGGCCTTCGGCGTAAAGAGTGGTTAAGATACAATCCAAACTAAAGCCAAACAACTTCAAAGCTGTTATACGCACATGAAGACATGAAGCCCAACCACGAAAGTGGCTTTAAGTTTCTGACCCCACGAAAGCTATGGTA	559	abundance of sequences	2023-11-13	https://www.ncbi.nlm.nih.gov/nucleotide/MZ598443.1	Best NCBI Blast hit at 100% sequence similarity
Andamia tetradactylus (Bleeker, 1858)	CACCGCGGTTATACGAGAGGCCCAAGCTGATAGACCCTCGGCGTAAAGCGTGGTTAAAATGACTTGAAACTAGAGCCGAATATTCTCACAACTGTTATACGTACACGAGAATTAGAAGCCCGACTACGAAAGTGGCTTTATCAAATTGAATCCACGAAAGCTAGGACA	12492	abundance of sequences	2023-11-13	https://www.ncbi.nlm.nih.gov/nucleotide/LC069718.1	Best NCBI Blast hit at 99.4% sequence similarity
Arothron stellatus (Bloch & Schneider, 1801)	CACCGCGGTTATACGAGAGACCCAAGTTGTTAGCCCCCGGCGTAAAGAGTGGTTAAAACACAACATTAAACTGAGGCCGAACACCCTCAAGGCAGTTATACGCTCCCGAGGGCATGAAGAACAATTACGAAAGTAGCCTCACCCCATTTGAACCCACGAAAGCTAGGACA	75	abundance of sequences	2023-11-13	https://www.ncbi.nlm.nih.gov/nucleotide/LC519456.1	Best NCBI Blast hit at 100% sequence similarity
Atherinomorus lacunosus (Forster, 1801)	CACCGCGGTTATACGAGAGGCCCAAGTTGATAGCCATCGGCGTAAAGAGTGGTTAAGAGAAAACCAAAACTAAAGCTGAACACTCTCAAGACTGTTATACGTTCCCGAGAGCCAGAAGCCCTTCTACGAAAGTGGCTTTAACCCTTCTGAACCCACGAAAGCTAGGGAA	8626	abundance of sequences	2023-11-13	https://www.ncbi.nlm.nih.gov/nucleotide/NC_036768.1	Best NCBI Blast hit at 97.04% sequence similarity
Atherinomorus regina (Seale, 1910)	CACCGCGGTTATACGAGAGGCCCAAGTTGATAGCCGCCGGCGTAAAGAGTGGTTAAGAAAACCCTAAAACTAAAGCTGAACACTCTCAAGACTGTTATACGTAGCCGAGAGCAAGAAGCCCCACTACGAAAGTGGCTTTAACCCTTCCGAACCCACGAAAGCTGGGAAA	21	abundance of sequences	2023-11-13	https://www.ncbi.nlm.nih.gov/nucleotide/MZ605527.1	Best NCBI Blast hit at 97.63% sequence similarity
Bathygobius cotticeps (Steindachner, 1879)	CACCGCGGTTATACGAAAGGCTCAAGTTGACAGAAATCGGCGTAAAGAGTGGTTAATAGCATATTAAACTAAAGCCGAACGCCATCAAGACCGTCATACGTCCCCGATAGGTGGGAAGCCCCACAACGAAAGTGGCTTTAAACACTATTGAACCCACGAAAGCTAGGGAA	126	abundance of sequences	2023-11-13	https://www.ncbi.nlm.nih.gov/nucleotide/MZ598088.1	Best NCBI Blast hit at 97.6% sequence similarity
Bathygobius hongkongensis Lam, 1986	CACCGCGGTTATACGAGAGACCCAAGTTGATAGACAGCGGCGTAAAGAGTGGTTAATAGAAATTTATACTAAAGCCGAACACCATCAAGACTGTTATACGTGCCTGAAGGTAGGAAGCCCCACAACGAAAGTGGCTTTAAACACTATTGAACCCACGAAAGCTAGGAAA	1137	abundance of sequences	2023-11-13	https://www.ncbi.nlm.nih.gov/nucleotide/LC340249.2	Best NCBI Blast hit at 97.04% sequence similarity
Blenniella bilitonensis (Bleeker, 1858)	CACCGCGGTTATACGAGAGGCCCAAGTTAATAGACCACCGGCGTAAAGCGTGGTTAGAGAGATTTTAAATTAAAGTTAAATGTTCGCAAAACTGTTATACGCGATCGAGAACTAGAAAACCCCCTACGAAAGTGACTTTAAACTGTTGAACCCACGAAAGCTAGGACA	405	abundance of sequences	2023-11-13	https://www.ncbi.nlm.nih.gov/nucleotide/LC645264.1	Best NCBI Blast hit at 100% sequence similarity
Branchiostegus argentatus (Cuvier, 1830)	CACCGCGGTTATACGAGAGACCCAAGTTGTTAAATCACGGCGTAAAGAGTGGTTAAAATGTATTAAAAAATAGAGCCGAACACTTACAAAGTTGTTATAAGCACACGAAATTAAGAAGCCCAATCACGAAAGTGGCTTTATATAATTTGAGCCCACGTAAGCTAGGACA	113	abundance of sequences	2023-11-13	https://www.ncbi.nlm.nih.gov/nucleotide/NC_012907.1	Best NCBI Blast hit at 100% sequence similarity
Bregmaceros mcclellandi Thompson, 1840	CACCGCGGTTATACGAGAGGCTCAAGTTGATGTACCAACACGGCGTAGGGTGTGGTCAGAAATAAATAAAAAATAGGATTGAACAATCTCAAAGCAGTTATAAGCATTCGCGACCAGGAAACCCAATAACGAAAGTAATCCTAAAATATTTAATTCCACGAAAGCCAAAATT	360	abundance of sequences	2023-11-13	https://www.ncbi.nlm.nih.gov/nucleotide/NC_060564.1	Best NCBI Blast hit at 99.42% sequence similarity
Caesio caerulaurea Lacepede, 1801	CACCGCGGTTATACGAGAGACCCGAGTTGATAGACACCGGCGTAAAGAGTGGTTAAGACTTTACTTAACACTAAAGCCGAACGCCCTCAGAGCTGTTATACGCATCCGAAGGTAAGAAGCCCAACCACGAAAGTGGCTTTATAACATCTGAATCCACGAAAGCTATGATA	9100	abundance of sequences	2023-11-13	https://www.ncbi.nlm.nih.gov/nucleotide/AB969996.1	Best NCBI Blast hit at 100% sequence similarity
Callionymus meridionalis Suwardji, 1965	CACCGCGGTTATACGAGAGACCCAAATTGATATATACGGCGTAAAGGGTGGTTAAATCTACAATAAACTAGAGCCAAACTCACCCCTGACTGTTATACGTTACGGAATGAAGAAGCACTAAACGAAAGTAGCTCTAAACAATTGAATCCACGAGAGCTAGGGTA	12	abundance of sequences	2023-11-13	https://www.ncbi.nlm.nih.gov/nucleotide/LC385297.1	Best NCBI Blast hit at 99.39% sequence similarity
Cantherhines pardalis (Ruppell, 1837)	CACCGCGGTTATACGAGAGGCCCAAGCTGATAGACACCGGCGTAAAGCGTGGTTAAGAGAGTTCAAATAATTAAAGCCGAATGTTTTCAAAGCTGTTATACGCATACGAAAGCTAGAAGCCCAACTACGAAGGTGGCTTTACAGTTTCTGACCCCACGAAAGCTAAGGCA	1046	abundance of sequences	2023-11-13	https://www.ncbi.nlm.nih.gov/nucleotide/LC026766.1	Best NCBI Blast hit at 100% sequence similarity
Caranx sexfasciatus Quoy & Gaimard, 1825	CACCGCGGTTATACGAGAGGCTCAAGTTGACAGACAACGGCGTAAAGCGTGGTTAAGGAAAATATGTAACTAAAGCGGAACCTCCTCCTAGCTGTTATACGCTTCCGAGGAAGTGAACCCCAACTACGAAAGTGGCTTTATCCAACCTGAACCCACGAAAGCTAAGAAA	28	abundance of sequences	2023-11-13	https://www.ncbi.nlm.nih.gov/nucleotide/LC729805.1	Best NCBI Blast hit at 100% sequence similarity
Caranx tille Cuvier, 1833	CACCGCGGTTATACGAGAGGCTCAAGTTGACAGACAACGGCGTAAAGCGTGGTTAAGGAAAATATGTAACTAAAGCGGAACCTCCTCCTAGCTGTTATACGCTTCCGAGGAAGTGAACCCCAACTACGAAAGTGGCTTTATTCAACCTGAACCCACGAAAGCTAAGAAA	884	abundance of sequences	2023-11-13	https://www.ncbi.nlm.nih.gov/nucleotide/MZ605545.1	Best NCBI Blast hit at 99.41% sequence similarity
Carcharhinus melanopterus (Quoy & Gaimard, 1824)	CACCGCGGTTATACGAGTAACTCATATTAACACACCCCGGCGTAAAGAGTGATTAAAGAATGACCTTTAACTACTAAAGTTTAGACCTCATAAAACTGTTATACGTACCCATGAGTGGAATAAACAATAACGAAAGTGACTTTATAAATCAAGGAACCTTGATGTCACGACAGTTGGGGCC	342	abundance of sequences	2023-11-13	https://www.ncbi.nlm.nih.gov/nucleotide/NC_024284.1	Best NCBI Blast hit at 99.45% sequence similarity
Centropyge vrolikii (Bleeker, 1853)	CACCGCGGTTATACGAGAGGCCCGAGTTGTTAGACTTCGGCGTAAAGCGTGGTTAAGACCCCGAACACTAAAGCCAAACACCTTTCCCACTGTTATACGTTCACGAAGGCAGGAAGCCCAATCACGAAAGTAGCTTTACAACATCTGAACCCACGAAAACTGGGACC	961	abundance of sequences	2023-11-13	https://www.ncbi.nlm.nih.gov/nucleotide/LC069561.1	Best NCBI Blast hit at 98.19% sequence similarity
Cephalopholis argus Bloch & Schneider, 1801	TACCGCGGTTATACGAGAGGCCCAAGTTGACAGACACCGGCGTAAAGAGTGGTTAAGGACAAATATTTCACTAAAGCTGAACACTTACAAAGCTGTCATACGCATCCGAGAGTAAGAAAAACAACTACGAAGGTGGCTTTATAACACCTGAACCCACGAAAGCCAAGACA	842	abundance of sequences	2023-11-13	https://www.ncbi.nlm.nih.gov/nucleotide/LC385266.1	Best NCBI Blast hit at 100% sequence similarity
Cephalopholis boenak (Bloch, 1790)	TACCGCGGTTATACGAGAGGCCCAAGTTGACAGACACCGGCGTAAAGAGTGGTTAAGGATATCCTACTACTAAAGCTGAACACTTACAAAGCTGTCATACGCTCCCGAAAGTAAGAAAAACAACTACGAAAGTGGCTTTATACTACCTGAACCCACGAAAGCCAAGGCA	734	abundance of sequences	2023-11-13	https://www.ncbi.nlm.nih.gov/nucleotide/LC146242.1	Best NCBI Blast hit at 100% sequence similarity
Chaetodon auriga Forsskal, 1775	CACCGCGGTTATACGAGAGACTCAAGTTGACAATCATCGGCGTAAAGAGTGGTTAAGATGTATAAAAACTAGAGCTAAATACCCTCAAAGCTGTTATACGCTCTCGAAGGTAAGAAGCCCAACTACGAAAGTGGCTCTATCATATCTGATTCCACGAAAGCTAGGGCA	92	abundance of sequences	2023-11-13	https://www.ncbi.nlm.nih.gov/nucleotide/LC278187.1	Best NCBI Blast hit at 98.81% sequence similarity
Chaetodon plebeius Cuvier, 1831	CACCGCGGTTATACGAGAGACTCAAGTTGACAGCCATCGGCGTAAAGCGTGGTTAAGATGAATAAAAACTAAAGCCGAATGCCCTCAAAGTTGTTATACGCTCTCGAAGGTAAGAAGCCCAACTACGAAAGTGGCTCTAACTTAATCTGATTCCACGAAAGCTAGGGTA	185	abundance of sequences	2023-11-13	https://www.ncbi.nlm.nih.gov/nucleotide/LC733893.1	Best NCBI Blast hit at 100% sequence similarity
Chaetodon rafflesii Anonymous [Bennett], 1830	CACCGCGGTTATACGAGAGACTCAAGTTGACAGTCATCGGCGTAAAGAGTGGTTAAGATGTATAAAAACTAGAGTTAAACGCCCTCAAAGCTGTTATACGCTCCCGAAGGTAAGAAGCCCAACTACGAAAGTGACTCTATCATATCTGATTCCACGAAAGCTAGGGCA	474	abundance of sequences	2023-11-13	https://www.ncbi.nlm.nih.gov/nucleotide/LC146248.1	Best NCBI Blast hit at 100% sequence similarity
Chelon affinis (Gunther, 1861)	CACCGCGGTTATACGAGAGGTCCAAGCTGACAGCCATCGGCGTAAAGAGTGGTTAAGTTAACCTTATACAACTAAAGTCGAACGCCCCCAAGACCGTTATACGTGCTCGGAGGTATGAAGTCCAACGACGAAAGTGGCTTTAAAATTCCTGACCCCACGAAAGCTGTGAAA	132	abundance of sequences	2023-11-13	https://www.ncbi.nlm.nih.gov/nucleotide/LC021100.1	Best NCBI Blast hit at 100% sequence similarity
Chelon haematocheilus (Temminck & Schlegel, 1845)	CACCGCGGTTATACGAGAGGTCCAAGCTGACAGCCATCGGCGTAAAGAGTGGTTAAGTTAACCTGACACAACTAAAGTCGAACGCCCCCAAGACCGTTATACGTGCTCGGAGGTATGGAGCCCAACGACGAAAGTGGCTTTAAAATTCCTGACCCCGCGAAAGCTGTGAAA	59	abundance of sequences	2023-11-13	https://www.ncbi.nlm.nih.gov/nucleotide/LC669508.1	Best NCBI Blast hit at 98.83% sequence similarity
Chelon macrolepis (Smith, 1846)	CACCGCGGTTATACGAGAGGTCCAAGCTGACAGCCATCGGCGTAAAGAGTGGTTAAGTTACCCCAATACAACTAAAGTCGAACGCCCCCAAGACCGTTATACGTGCTCGGAGGTATGAAGCCCAACTACGAAAGTGGCTTTAAATTTCCTGAACCCACGAAAGCTAGGACA	44270	abundance of sequences	2023-11-13	https://www.ncbi.nlm.nih.gov/nucleotide/KF375000.1	Best NCBI Blast hit at 99.39% sequence similarity
Chirocentrus dorab (Forsskal, 1775)	CACCGCGGTTATACGAGAGACCCTAGTTGATAGACACGGCGTAAAGGGTGGTTATGGGACCACGAACAATAGAGCAAAAGGCCCCTCAGGCCGTCATACGCACGCAAGAGGCCGAAGTCCTCCCACGAAGGTGGCTCTAGCACACCAGAACCCACGAAAGCCGGGGCA	21	abundance of sequences	2023-11-13	https://www.ncbi.nlm.nih.gov/nucleotide/AP018763.1	Best NCBI Blast hit at 98.21% sequence similarity
Chrysiptera biocellata (Quoy & Gaimard, 1825)	CACCGCGGTTATACGAGAGGCTCAAGTTGACAGACAACGGCGTAAAGAGTGGTTAGGGAGATACTTAAACTAAAGCCGAACGTCCTCAAAGCTGTTTAACGCTTCCGAGTTAAGAAGCCCCCTTACGAAAGTAGCTTTATCCAACCTGACCCCACGAAAGCTGTGGAA	605	abundance of sequences	2023-11-13	https://www.ncbi.nlm.nih.gov/nucleotide/NC_040304.1	Best NCBI Blast hit at 100% sequence similarity
Chrysiptera brownriggii (Bennett, 1828)	CACCGCGGTTAGACGGGAGGCTCAAGTTGACAGACTACGGCGTAAAGCGTGGTTAGGGAAAAAATAATAAAACTAAAGCCGAACATCCTCAAAGCTGTTTAACGCTTCCGAGTTAAGAAGCCCCTTTACGAAAGTAGCTTTATTCAACCTGATCCCACGAAAGCTGAGGAA	286	abundance of sequences	2023-11-13	https://www.ncbi.nlm.nih.gov/nucleotide/LC091982.1	Best NCBI Blast hit at 100% sequence similarity
Chrysiptera glauca (Cuvier, 1830)	CACCGCGGTTATACGAGAGGCTCAAGTTGACAGACAACGGCGTAAAGAGTGGTTAGGGAAAGTACTTAAACTAAAGCCGAACGTCCTCAAAGCTGTTGAACGCTTTCGAGTTAAGAAGCCCCCTTACGAAAGTAGCTTTATCCAACCTGACCCCACGAAAGCTGTGGAA	2281	abundance of sequences	2023-11-13	https://www.ncbi.nlm.nih.gov/nucleotide/LC069654.1	Best NCBI Blast hit at 100% sequence similarity
Chrysiptera unimaculata (Cuvier, 1830)	CACCGCGGTTAGACGGGAGGCTCAAGTTGACAGACTACGGCGTAAAGCGTGGTTAGGGAAAATACTAAACTAAAGCCGAACGTCCTCAAAGCTGTTTAACGCTTCCGAGTTAAGAAGCCCCCTTACGAAAGTAGCTTTATTAAACCTGATCCCACGAAAGCTGAGGAA	1250	abundance of sequences	2023-11-13	https://www.ncbi.nlm.nih.gov/nucleotide/MZ605567.1	Best NCBI Blast hit at 100% sequence similarity
Cirrhitus pinnulatus (Forster, 1801)	CACCGCGGTTATACGGGATATGGCCCAAGTTGACAGCCTACGGCGTAAAGAGTGGTTAAGATAAAGGAAAATAATAAAGCCGAACACCCCTCATGCTGTTATACGCTATCAGGGATAAAGAAGCCCAATTACGAAAGTAGCTTTACCTCTTCCTCTGAACCCACGAAAGTTATGACA	409	abundance of sequences	2023-11-13	https://www.ncbi.nlm.nih.gov/nucleotide/LC037050.1	Best NCBI Blast hit at 100% sequence similarity
Cirripectes imitator Williams, 1985	CACCGCGGTTATACGAGAGGCCCAAGCTGACAGACCCTCGGCGTAAAGAGTGGTTAGAATAAAATTAAACTAAAGCCGAATATCTCCACAACTGTCATACGTACTTGGAGATTAGAAGAACTCCTACGAAAGTGGCTTTAAAAAAACTGACCCCACGAAAGCTGAGAAA	2828	abundance of sequences	2023-11-13	https://www.ncbi.nlm.nih.gov/nucleotide/MZ605568.1	Best NCBI Blast hit at 100% sequence similarity
Clupanodon thrissa (Linnaeus, 1758)	CACCGCGGTTATACGAGAGACCCAAGTTGATAAGCCCGGCGTAAAGAGTGGTTATGGACATTACGAAACTAAAGCTAAAGACCCCCTAGGCTGTTATACGCACCTGGCGGCTCGAACCACTAACACGAAAGTAGCTTTACCTCCCTCCTACCAGAACCCACGACAGCTGGGGCA	164	abundance of sequences	2023-11-13	https://www.ncbi.nlm.nih.gov/nucleotide/LC277777.1	Best NCBI Blast hit at 100% sequence similarity
Collichthys lucidus (Richardson, 1844)	CACCGCGGTTATACGAGAGGCCCAAGTCGATAGTCAACGGCGTAAAGAGTGGTTAGATAGAACCCAAAACTAAAGCCGAACGCCTTCAAAGCTGTTATACGCACCCGAAGGTAAGAAGCCCACCCACGAAAGTGGCTTTACAATCTTGAACCCACGAAAACTATGACA	465	abundance of sequences	2023-11-13	https://www.ncbi.nlm.nih.gov/nucleotide/MZ469513.1	Best NCBI Blast hit at 97.02% sequence similarity
Coris gaimard (Quoy & Gaimard, 1824)	CACCGCGGTTATACGAGAGACCCAAGTTGATAGACAGCGGCGTAAAGAGTGGTTAAGAGAGCCCCACACTAAAGCCGAACGACCTCATAGCTGTTATACGCGCATGAAAGTACGAACCCCAACTACGAAAGTGGCTTTAAACTCCTGACCCCACGAAAGCTAGGAAA	285	abundance of sequences	2023-11-13	https://www.ncbi.nlm.nih.gov/nucleotide/LC654189.1	Best NCBI Blast hit at 97.62% sequence similarity
Cromileptes altivelis (Valenciennes, 1828)	TACCGCGGTTATACGAGAGACCCAAGTTGACAAGCTCCGGCGTAAAGCGTGGTTAAGGAGTAACAAACACTAAAGCCAAATACTTGCCAAGCTGTTATACGTTCCCGAAAGTAAGAAGCACATTCACGAAAGTAGCTTTATCTTGCCTGAACCCACGAAAGCCAAGGCA	638	abundance of sequences	2023-11-13	https://www.ncbi.nlm.nih.gov/nucleotide/MZ605571.1	Best NCBI Blast hit at 100% sequence similarity
Cynoglossus robustus Gunther, 1873	AACCGCGGTTATACGAAAGGCCTAAGTTGATGAAACGCGGCGCAAAGAGTGGTTAGGATACCATTTAATTAAAGCTACACCCCCTCCTGGCCGTTTTAAGCCTATGAGACCCTGAGACACAACTACGAAAGTGGCTTTATACTCCTGATTCCACGAAAGCTAGGGAA	6	abundance of sequences	2023-11-13	https://www.ncbi.nlm.nih.gov/nucleotide/LC649124.1	Best NCBI Blast hit at 97.56% sequence similarity
Decapterus macrosoma Bleeker, 1851	CACCGCGGTTATACGAGAGGCTCAAGTTGACAGACAACGGCGTAAAGAGTGGTTAAGGAAAATATTTAACTAAAGCGGAACTCCCTCATTGCTGTCATACGCTTCCGAGAGAATGAACCCCAACTACGAAGGTGGCTTTATAAAACCTGAACCCACGAAAGCTAAGAAA	1	abundance of sequences	2023-11-13	https://www.ncbi.nlm.nih.gov/nucleotide/NC_023458.1	Best NCBI Blast hit at 100% sequence similarity
Decapterus maruadsi (Temminck & Schlegel, 1843)	CACCGCGGTTATACGAGTTGGCCCAAGTTGACAGACAACGGCGTAAAGAGTGGTTAAGGAAAATACTCAACTAAAGCGGAACCCCCTCATCGCTGTCATACGCTTCCGAGAGGATGAACCCCAACTACGAAGGTGGCTTTATAAAACCCGACCCCACGAAAGCTAAGAAA	2591	abundance of sequences	2023-11-13	https://www.ncbi.nlm.nih.gov/nucleotide/MT818506.1	Best NCBI Blast hit at 98.24% sequence similarity
Dendrophysa russelii (Cuvier, 1829)	CACCGCGGTTATACGAGAGGCCCAAGTCGATAGTCAACGGCGTAAAGCGTGGTTAGAAAATCTTTTTACTAAAGCCGAACCCCTTCTAGGCTGTTATACGCTTACCGAAGAGGGGAAGCCCGTCCACGAAAGTGGCTTTATAACCTTGAACCCACGAAAGCTAAGGCA	186	abundance of sequences	2023-11-13	https://www.ncbi.nlm.nih.gov/nucleotide/MZ605582.1	Best NCBI Blast hit at 100% sequence similarity
Diagramma melanacrum Johnson & Randall, 2001	CACCGCGGTTATACGAGAGGCCCAAGTTGATAAGCATCGGCGTAAGGAGTGGTTAAGACAAATCAAATACTAAAGCCGAATACCTTCACAGCTGTCATACGCAACACGAAGGCTAGAAGTTCAACTACGAAAGTGGCTTTATAATATCTGAACCCACGAAAGCTATGGTA	481	abundance of sequences	2023-11-13	https://www.ncbi.nlm.nih.gov/nucleotide/LC340158.1	Best NCBI Blast hit at 100% sequence similarity
Dysomma anguillare Barnard, 1923	CACCGCGGTTATACGAGAGGCTCGAATTGACATTTCTCGGCGTAAAGTGTGATTAGAGACCATAAAATACTAAAGCCAAACACCCCCTAAGCTGTCATACGCAACTGGGAGCATGAGGCCCCCAAACGAAAGTAGCTTTAACAACACCCTTGAATTCACGACAGTTAAGAAA	94	abundance of sequences	2023-11-13	https://www.ncbi.nlm.nih.gov/nucleotide/MK189460.1	Best NCBI Blast hit at 100% sequence similarity
Echidna nebulosa (Ahl, 1789)	AACCGCGGTTATACGAGAGGCCCAAATTGACGCACCACGGCGTAAAGTGTGATTAGAGATCAACCCAGACTAAAGCCGAACACCCCTTATGCTGTCATACGCCATGGGGGTCACGAAGCTCAACAGCGAAAGTGGCTTTATGAATCTTGAACTCACGACAGCTAGGACA	4667	abundance of sequences	2023-11-13	https://www.ncbi.nlm.nih.gov/nucleotide/LC020883.1	Best NCBI Blast hit at 100% sequence similarity
Echidna polyzona (Richardson, 1845)	AACCGCGGTTATACGAGAGGCTCGAATTGATGCACCACGGCGTAAAGTGTGATTAAAGATAATCAAAACTAGAGCCAAACACCCCCTATGCTGTCATACGCCATGGGGGTCACGAAGCCCAACAACGAAAGTGGTTCTATTAACCTTGAACTCACGACAGCTAAGATA	398	abundance of sequences	2023-11-13	https://www.ncbi.nlm.nih.gov/nucleotide/LC499115.1	Best NCBI Blast hit at 100% sequence similarity
Ellochelon vaigiensis (Quoy & Gaimard, 1825)	CACCGCGGTTATACGAGAGGCCCAAGTTGATAGACATCGGCGTAAAGAGTGGTTAAGTAACCCACCCCAACTAAAGCCGAACGCCCCCAAGACTGTAATACGTGTTCGGAGGTATGAAGCCCAACTACGAAAGTGGCTTTAAAAAAGCTGACCCCACGAAAGCTGAGGAA	179	abundance of sequences	2023-11-13	https://www.ncbi.nlm.nih.gov/nucleotide/KF374968.1	Best NCBI Blast hit at 98.82% sequence similarity
Elops machnata (Forsskal, 1775)	CACCGCGGTTATACGAGAGGCCCGAGTTGATGGTCACCGGCGTAAAGAGTGATTATAGCATGTTAAAATAACTAAAGCCAAAGCCCTTCCCGGCTGTCATACGCACCCGAAGGCATGAGGCCCCTACACGAAAGTAGCTTTAACCACAAGACCCCTAGAACTCACGACAGCCAAGACA	800	abundance of sequences	2023-11-13	https://www.ncbi.nlm.nih.gov/nucleotide/AF417340.1	Best NCBI Blast hit at 100% sequence similarity
Encrasicholina heteroloba (Ruppell, 1837)	CACCGCGGTTATACGAGAGACCCTAGTTAATAAAAACGGCGTAAAGAGTGGTTATGGAGTTTTTTTATAAAGTGGAATACCCCCTAAACTGTTATACGCACCCGAAGATATGAAGCCCAACCACGAAAGTGACTTTACATAACCTGAACCCACGAAAGCTAAGAAA	587	abundance of sequences	2023-11-13	https://www.ncbi.nlm.nih.gov/nucleotide/AP017954.1	Best NCBI Blast hit at 100% sequence similarity
Encrasicholina punctifer Fowler, 1938	CACCGCGGTTATACGAGAGACCCTAGTTGATTTAAACGGCGTAAAGAGTGGTTATGGAGTTTTTTTACTAAAGTGGAAGACCCCTCAAACTGTTATACGCACCCGGGGGTTAGAACCCCTTACACGAAAGTAGCTTTATTAGTGTCCACCAGAACCCACGAAAGCCAGGGTA	365	abundance of sequences	2023-11-13	https://www.ncbi.nlm.nih.gov/nucleotide/MZ605594.1	Best NCBI Blast hit at 98.84% sequence similarity
Engyprosopon multisquama Amaoka, 1963	CACCGCGGTTATACGGGGGGCTCAAGTTGATAGTCAGCGGCGTAAGGGGTGGTTAGGGAAACATTTAAACTACAGCCGAAAACCTTCAAGGCCGTTACACGCACCATCGAAGGTGGGAAGACCAACTACGAAAGTGGCTCTACTGCACCTGACCCCACGAAAGCTAAGAAA	6	abundance of sequences	2023-11-13	https://www.ncbi.nlm.nih.gov/nucleotide/LC340289.1	Best NCBI Blast hit at 100% sequence similarity
Enneapterygius bahasa Fricke, 1997	CACCGCGGTTATACGAGAGGCCCGAGTTGATAGTTTTCGGCGTAAAGAGTGGTTAGATAAAACAGAAACTAAAGCCGAACACCCTCAGAACTGTTATACGCACCCGAGGGTAAGAAGCCCTTTCACGAAAGTAGCTTTAATAATATTGACCCCACGAAAGCTGTGAAA	97	abundance of sequences	2023-11-13	https://www.ncbi.nlm.nih.gov/nucleotide/LC579180.1	Best NCBI Blast hit at 98.81% sequence similarity
Enneapterygius philippinus (Peters, 1868)	CACCGCGGTTATACGAGAGGCCCAAGTTGATAAGTACTCGGCGTAAAGAGTGGTTAAGTTTATATTAAACTAAAGCCGAATGCCCCTCAAAACTGTTATACGTACTCGAGGTTAAGAAGCTCTAATACGAAAGTGGCTTTAATACTCCTGAACCCACGAAAGCTAAGGTA	3471	abundance of sequences	2023-11-13	https://www.ncbi.nlm.nih.gov/nucleotide/LC278068.1	Best NCBI Blast hit at 97.56% sequence similarity
Entomacrodus caudofasciatus (Regan, 1909)	CACCGCGGTTATACGAGAGGCCCGAGATGACAGACCCTCGGCGTAAAGAGTGGTTAGATTTGATTGTAACTATAGCCGAACTTTCTCAAAACTGTTATACGCCCTTGAGGATAGGAATTTCTTCTACGAAAGTGGCTTTATTCCATTGAACCCACGAAAGCTAAGGCA	1073	abundance of sequences	2023-11-13	https://www.ncbi.nlm.nih.gov/nucleotide/LC622101.1	Best NCBI Blast hit at 99.4% sequence similarity
Entomacrodus decussatus (Bleeker, 1858)	CACCGCGGTTATACGAGAGGCCCAAGTTGATAAACCCTCGGCGTAAAGTGTGGTTAGAGCTAATTTTAAACTAAAGCCGAATACTCTCAAAACTGTTATACGCGTTTGAGAGCCAGAAGCCCCCCAACGAAAGTGGCTTTACTTTATTGAAACCACGAAAGCTAGGACA	3541	abundance of sequences	2023-11-13	https://www.ncbi.nlm.nih.gov/nucleotide/LC069727.1	Best NCBI Blast hit at 99.41% sequence similarity
Entomacrodus striatus (Valenciennes, 1836)	CACCGCGGTTATACGAGAGGCCCAAGATGATAGACTCTCGGCGTAAAGAGTGGTTAAAACTTATCTTAACTAAAGCCAAACTATCTCAAAACTGTCATACGCTCTTGAGAATAGGAACACCCCCTACGAAAGTGGCTTTATTTTATTGAACCCACGAAAGCTAAGGTA	7485	abundance of sequences	2023-11-13	https://www.ncbi.nlm.nih.gov/nucleotide/MZ605595.1	Best NCBI Blast hit at 99.4% sequence similarity
Entomacrodus thalassinus (Jordan & Seale, 1906)	CACCGCGGTTATACGAGAGGCCCAAGATCACAGACCCTCGGCGTAAAGAGTGGTTAAAACTACTTAGACTAGAGACAAACTATTTCAAAGCTGTTATACGCTCTTGAGAATAGGAAGATCTTCCACGAAAGTGACTTTATTTTGTTGAACCCACGAAAGCCAGGGCA	2219	abundance of sequences	2023-11-13	https://www.ncbi.nlm.nih.gov/nucleotide/LC458169.1	Best NCBI Blast hit at 100% sequence similarity
Epinephelus fuscoguttatus (Forsskal, 1775)	TACTGCGGTTATACGAGAGGCCCAAGTTGACAAGCTCCGGCGTAAAGCGTGGTTAAGGAATAATAAACACTAAAGCCGAACACTTACTAAGCTGTTATACGCTCCCGAAAGTAAGAATCACATCCACGAAGGTGGTTTTATTTTACCTGAATCCACGAAAGCCAAGGTA	1897	abundance of sequences	2023-11-13	https://www.ncbi.nlm.nih.gov/nucleotide/MZ605599.1	Best NCBI Blast hit at 97.63% sequence similarity
Epinephelus multinotatus (Peters, 1876)	TACCGCGGTTATACGAGAGACCCAAGTTGATAGGTTCCGGCGTAAAGCGTGGTTAAGGAATAATATATACTAAAGCCGAACGCTTACTAGGCTGTTATACGCTTTACGAAAGTAAGAAGCACATCCACGAAGGTGGCTTTATCTCACCTGAACCCACGAAAGCCAAGATA	12	abundance of sequences	2023-11-13	https://www.ncbi.nlm.nih.gov/nucleotide/NC_068846.1	Best NCBI Blast hit at 100% sequence similarity
Epinephelus trimaculatus (Valenciennes, 1828)	TACCGCGGTTATACGAGAGACCCAAGTTGATAGGCTCCGGCGTAAAGCGTGGTTAAGGAATAATAAACACTAAAGCCGAACGCTTACTAAGCTGTTATACGCTTACGAAGGTAAGAAGCACACCCACGAAGGTGGCTTTATTTCCCCTGAACCCACGAAAGCCAAGACA	421	abundance of sequences	2023-11-13	https://www.ncbi.nlm.nih.gov/nucleotide/KC593372.1	Best NCBI Blast hit at 100% sequence similarity
Exallias brevis (Kner, 1868)	CACCGCGGTTATACGAGAGGCCCAAGCTGACAGACCCTCGGCGTAAAGAGTGGTTAGAATATGATCAAACTAAAGCCGAACACCTCCAAAACTGTTATACGTATTTGGAGATTAGAAGAACCCCTACGAAAGTGGCTTTACCGCATCTGACTCCACGAAAGCTACGGCA	175	abundance of sequences	2023-11-13	https://www.ncbi.nlm.nih.gov/nucleotide/LC069728.1	Best NCBI Blast hit at 100% sequence similarity
Favonigobius reichei (Bleeker, 1854)	CACCGCGGTTATACGAGAGGCCCAAGTTGACAGACACCGGCGTAAAGAGTGGTTAATAAAATTTAAACTAAAGCCGAACACCTTCAAGACCGTCATACGTGCCCGAAGACAGGAAGACCCCCAACGAAAGTGGCTTTAACATAGTATGAACCCACGAAAGCTAAGACA	9	abundance of sequences	2023-11-13	https://www.ncbi.nlm.nih.gov/nucleotide/MN617828.1	Best NCBI Blast hit at 100% sequence similarity
Fistularia commersonii Ruppell, 1838	CACCGCGGTTATACGAGAGGCCCAAGTTGATAGCCTACGGCGTAAAGAGTGGTTAAGATGTCTAATTTATTAAAGCCGAATGCCCCCAAAGCTGTTATACGCTTCCGGAGATAAGAAGAACCACCACGAAAGTGGCTTTATGTGATCTGAACCCACGAAAGCTAGGAAA	1701	abundance of sequences	2023-11-13	https://www.ncbi.nlm.nih.gov/nucleotide/AB974594.1	Best NCBI Blast hit at 100% sequence similarity
Gazza minuta (Bloch, 1795)	CACCGCGGTTATACGAGAGACCCGAATTGATAGTACTCGGCATAAAGTGTGGTTAAGAGTTTAGACAATAAAGCCGAATTTTTTCAAAGCTGTTATACGCACCCGAAAATCAGAAGATCAACAACGAAAGTAGCTTTAATTAATCTGAGCCCACGAAAGCTAGGGTAG	13	abundance of sequences	2023-11-13	https://www.ncbi.nlm.nih.gov/nucleotide/MZ605613.1	Best NCBI Blast hit at 99.39% sequence similarity
Gerres erythrourus (Bloch, 1791)	CACCGCGGTTATACGAGAGGCCCAAGTTGACAACTATCGGCGTAAAGCGTGGTTAAGGCCCAACTGAAAACTAAAGTCGAACTCCTTCAAGACCGTTTAACGTGTTCGAAACGGAGAAGCCCAACTACGAAAGTGACTTTACCAACCTGACCCCACGAAAGCTATGGCA	660	abundance of sequences	2023-11-13	https://www.ncbi.nlm.nih.gov/nucleotide/LC036802.1	Best NCBI Blast hit at 100% sequence similarity
Gerres filamentosus Cuvier, 1829	CACCGCGGTTATACGAGAGGCCCAAGTTGACAGCTACCGGCGTAAAGCGTGGTTAAGGCGTGACTATTACTAAAGTCGAACTCCTTCAAGACCGTTGAACGTATTCGATACGGAGAAGCCCAACTACGAAAGTGACTTTACAAACCTGACCCCACGAAAGCTATGGCA	25	abundance of sequences	2023-11-13	https://www.ncbi.nlm.nih.gov/nucleotide/MZ469530.1	Best NCBI Blast hit at 98.22% sequence similarity
Gerres oyena (Forsskal, 1775)	CACCGCGGTTATACGAGTTGGCCCAAGTTGACCACCACCGGCGTAAAGCGTGGTTAGGTTTATGTACAATATGACTAAAGTCGAACTCCTTCAAGGCCGTTTAACGTGTTCGAAAGGGAGAAGCACAACTACGAAAGTGACTTTACAAACCTGACTCCACGAAAGCTAAGGCA	9180	abundance of sequences	2023-11-13	https://www.ncbi.nlm.nih.gov/nucleotide/MZ605616.1	Best NCBI Blast hit at 98.27% sequence similarity
Glossogobius celebius (Valenciennes, 1837)	CACCGCGGTTATACGAGAGGCCCGAGTTGATAAACATCGGCGTAAAGAGTGGTTAATTTAATTGTAGACTAAAGCTAAACACCTTCAAGGCTGTTATACGCACCCGAAGACAGGAAACCCAACCACGAAAGTAGCTTTATACAGTATTGACTCCACGAAAGCTAGGACA	1	abundance of sequences	2023-11-13	https://www.ncbi.nlm.nih.gov/nucleotide/AF265393.1	Best NCBI Blast hit at 98.25% sequence similarity
Gymnomuraena zebra (Shaw, 1797)	CACCGCGGTTATACGAGGGGCCCAAACTGATAAATCACGGCGTAAAGTGTGATTAAAGACATACGATATACTAAAGCTAAATAGCCCCTATGCTGTCATACGCCATGGGGCCCACGAAGTCCAACAACGAAAGTGGCTTTATAAACCTTGAACTCACGACAGTCAGGGCA	2789	abundance of sequences	2023-11-13	https://www.ncbi.nlm.nih.gov/nucleotide/LC499113.1	Best NCBI Blast hit at 100% sequence similarity
Gymnothorax chilospilus Bleeker, 1864	AACCGCGGTTACACGAGAGGCCCGAATTGACACATCACGGCGTAAAGTGTGATTAGAGATAGGACAGACTAGAGCCAAACACCCCTTATGCTGTCATACGCCATGGGGGTCACGAAGACCAACGACGAAGGTGGTTCTAACAAAATAATCTTGACCCCACGAAAGCTGCGAAA	295	abundance of sequences	2023-11-13	https://www.ncbi.nlm.nih.gov/nucleotide/LC020888.1	Best NCBI Blast hit at 98.19% sequence similarity
Gymnothorax fimbriatus (Bennett, 1832)	AACCGCGGTTATACGAGAGGCCCAAATTGATGCACTACGGCGTAAAGTGTGATTAGAGATGAACCCCAACTAGAACCAAATATCCCTTATGCTGTCATACGCCATGGGGGTCACGAAGCCCAACGACGAAAGTGGTTCTAAAAACCTTGAACTCACGACAGCCAAGACA	225	abundance of sequences	2023-11-13	https://www.ncbi.nlm.nih.gov/nucleotide/LC499114.1	Best NCBI Blast hit at 99.41% sequence similarity
Gymnothorax flavimarginatus (Ruppell, 1830)	AACCGCGGTTATACGAGAGGCCCAAATTGACGCATCACGGCGTAAAGTGTGATTAGAGACAAACCCAAAATAGAACTAAACACCCCCTATGCTGTCATACGCCATGGGAGTTACGAAGACCAACAACGAAAGTGGTTCTATAAACCTTGAACTCACGACAGCTAAGATA	177	abundance of sequences	2023-11-13	https://www.ncbi.nlm.nih.gov/nucleotide/MW160687.1	Best NCBI Blast hit at 100% sequence similarity
Gymnothorax kidako (Temminck & Schlegel, 1846)	AACCGCGGTTATACGAGAGGCCCAAATTGACGCACCACGGCGTAAAGTGTGATTAGAGATCAACCCAGACTAAAGCCGAACACCCCTTATGCTGTCATACGCCATGGGGGTCACGAAGCTCAACAGCGAAAGTGGCTTTATGGTATAAACTGACGTTGAGGGACGAAAGCGTGGGTAG	1316	abundance of sequences	2023-11-13	https://www.ncbi.nlm.nih.gov/nucleotide/MW151696.1	Best NCBI Blast hit at 100% sequence similarity
Gymnothorax pictus (Ahl, 1789)	AACCGCGGTTATACGAGAGGCCCGAATTGACGCCCCACGGCGTAAAGTGTGATTAGAGACTAACCTCAACTAAAGCCGAATACCCCTTATGCTGTCATACGCCATAGGGGTCACGAAGCCCGACAGCGAAAGTGGCTTTATAAATCTTGAACTCACGACAGCTAGGACA	271	abundance of sequences	2023-11-13	https://www.ncbi.nlm.nih.gov/nucleotide/LC020887.1	Best NCBI Blast hit at 98.22% sequence similarity
Gymnothorax undulatus (Lacepede, 1803)	AACCGCGGTTATACGAGAGGCCCAAATTGATGCCTCACGGCGTAAAGTGTGATTAGAGATAAAGCCCCCACTAGAACTAAACACCCCCTATGCTGTCATACGCCATGGGGGTCACGAAGCCCAACAACGAAAGTGGTTCTATAAGCCTTGAACTCACGACAGCCAGGACA	171	abundance of sequences	2023-11-13	https://www.ncbi.nlm.nih.gov/nucleotide/MH248183.1	Best NCBI Blast hit at 100% sequence similarity
Halichoeres argus (Bloch & Schneider, 1801)	CACCGCGGTTATACGAGAGACCCAAGTCGATGGCCTTCGGCGTAAAGCGTGGTTAGGAGACAACTAAAACTAAAGATGAACGGTTTTATAGCTGTTATACGCTCATAAAAATCTGAAAATCAACTACGAAAGTGACTTTAAAACCCTGATCCCACGAAAGCTATGGCA	423	abundance of sequences	2023-11-13	https://www.ncbi.nlm.nih.gov/nucleotide/MZ605624.1	Best NCBI Blast hit at 100% sequence similarity
Halichoeres marginatus Ruppell, 1835	CACCGCGGTTATACGAGAGACCCAAGTCGATGGCCTTCGGCGTAAAGCGTGGTTAGGAAAAGCCTAAAACTAAAGGTAAACGGTCCCAAAGCTGTTATACGCTCATGAGACTCTGAAAATCAACTACGAAAGTGACTTTACTTCCCCTGACCCCACGAAAGCTGCGAAA	808	abundance of sequences	2023-11-13	https://www.ncbi.nlm.nih.gov/nucleotide/LC021282.1	Best NCBI Blast hit at 98.16% sequence similarity
Helcogramma fuscipectoris (Fowler, 1946)	CACCGCGGTTATACGAGGGACCCGAGTTGACAGGCTTTCGGCGTAAAGAGTGGTTAGACTGGTAATAAACTAAAGCCGAAACCCCCTCAGAACTGTTATACGTACCCGAGGGTAAGAAGTTCCCTTACGAAAGTAGCTTTAACACTCTTGACCCCACGAAAGCTGTGAAA	35805	abundance of sequences	2023-11-13	https://www.ncbi.nlm.nih.gov/nucleotide/LC146287.1	Best NCBI Blast hit at 97.06% sequence similarity
Hemigymnus melapterus (Bloch, 1791)	CACCGCGGTTATACGAGAGACCCAAGTCGATGGCCCTCGGCGTAAAGAGTGGTTAAGATATACCCAAAACTAAAGCCAAATGACTTCAAAGCTGTTATACGCGCATGAAAGTACGAAGCCCAATCACGAAAGTGGCTTTAAGCCCCTGACTCCACGAAAGCTATGACA	429	abundance of sequences	2023-11-13	https://www.ncbi.nlm.nih.gov/nucleotide/KY421797.1	Best NCBI Blast hit at 100% sequence similarity
Herklotsichthys quadrimaculatus (Ruppell, 1837)	CACCGCGGTTATACGAGTTGGCCCAAGTTGACAGACAACGGCGTAAAGAGTGGTTATGGGAATAGAAAACTAGAGCTGAAGGGCCCCCGGGCAGTTAAAAGCATTCCGGCCGCTCGAACCACAGTCACGAAAGTAGCTCTAACCCCTTCCACCAGATTCCACGACAGCTGAGAAA	14449	abundance of sequences	2023-11-13	https://www.ncbi.nlm.nih.gov/nucleotide/LC020949.1	Best NCBI Blast hit at 97.14% sequence similarity
Hypoatherina temminckii (Bleeker, 1854)	CACCGCGGTTATACGAGAGGCCCAAGTTGACAGCCACCGGCGTAAAGAGTGGTTAAGAGACAATGAAAACTAAAGCCGAACACTCTCAGGACTGTCATACGTGTCCGAGAGCAAGAAGCTCCCCTACGAAAGTGGCTTTAACCCTTCCGAACCCACGAAAGTTGGGAAA	1317	abundance of sequences	2023-11-13	https://www.ncbi.nlm.nih.gov/nucleotide/MZ605635.1	Best NCBI Blast hit at 100% sequence similarity
Hyporhamphus dussumieri (Valenciennes, 1847)	CACCGCGGTTATACGAGAGGCCTAAGTTGATAGGTACCGGCGTAAAGAGTGGTTAGGGGAATCATACACTAAAGCCGAATACCCTCAAAGCTGTTATACGCTACGAGGAAAGGAAGCCCTACTACGAAAGTGGCTTTAATTATCCTGACCCCACGAAAGCTGAGAAA	1059	abundance of sequences	2023-11-13	https://www.ncbi.nlm.nih.gov/nucleotide/LC385239.1	Best NCBI Blast hit at 100% sequence similarity
Istiblennius dussumieri (Valenciennes, 1836)	CACCGCGGTTATACGAGAGGCCCAAGTTAACAGGACCTCGGCGTAAAGCGTGGTTAAATTAATTTATACTAGAGCCGAATACCCCCGAAGCTGTTATACGCACCCGGGGGCCAGAAGCCCCACCACGAAAGTGGCTTTATTTTGTTTGAGCCCACGAAAGCTAGGACA	2829	abundance of sequences	2023-11-13	https://www.ncbi.nlm.nih.gov/nucleotide/LC579185.1	Best NCBI Blast hit at 100% sequence similarity
Istiblennius edentulus (Forster & Schneider, 1801)	CACCGCGGTTATACGAGGGGCCCAAGTTAACAGAACCTCGGCGTAAAGCGTGGTTAGATAACGATAAACTAAAGCCGAATACTCTCGAGGCTGTTATACGCACCTGAGAGCTAGAAGCCCCACTACGAAAGTGGCTTTACCCAGTTTGAACCCACGAAAGCTAAGGCA	31669	abundance of sequences	2023-11-13	https://www.ncbi.nlm.nih.gov/nucleotide/LC421726.1	Best NCBI Blast hit at 98.81% sequence similarity
Istigobius ornatus (Ruppell, 1830)	CACCGCGGTTATACGAGGGGCCCAAGTTGACACGAACCGGCGTAAAGAGTGGTTAATGATAACTAAACTAAAGCCAAACACCTTCAAGGCCGTCATACGTACCCGAGGGCAGGAAGCTCCCCAACGAAAGTGGCTTTAACCAAATTTGAACCCACGAAAGCTAGGACA	3834	abundance of sequences	2023-11-13	https://www.ncbi.nlm.nih.gov/nucleotide/LC146316.1	Best NCBI Blast hit at 100% sequence similarity
Kuhlia mugil (Forster, 1801)	CACCGCGGTTATACGAGAGACCCAAGTTGATAGTTTCCGGCGTAAAGAGTGGTTAAGATAAAATTTAAACTAGAGCCGAACGCTTTCAGAGCTGTTATACGCCCCGAAAGTAAGAAGTTCAATCACGAAAGTGGCTTTATAATTACTGAACCCACGAAAGCTATGAAA	1659	abundance of sequences	2023-11-13	https://www.ncbi.nlm.nih.gov/nucleotide/LC069564.1	Best NCBI Blast hit at 100% sequence similarity
Kyphosus bigibbus Lacepede, 1801	CACCGCGGTTATACGAGAGGCCCAAGTTGATAGACTCCGGCGTAAAGAGTGGTTAAGACACATCTACGAAACTAAAGCCGAACGCCCTCAGGGCTGTTATACGCTCCCGAAGGTAAGAAGTTCAATCACGAAAGTGGCTTTATATCAGCTGAATCCACGAAAGCTATGACA	167	abundance of sequences	2023-11-13	https://www.ncbi.nlm.nih.gov/nucleotide/KC136545.1	Best NCBI Blast hit at 100% sequence similarity
Kyphosus cinerascens (Forsskal, 1775)	CACCGCGGTTATACGAGAGGCCCAAGTTGATAGACTCCGGCGTAAAGAGTGGTTAAGACTCATCTACAAAACTAAAGCCGAACGCCCTCAGGGCTGTTATACGCTCCCGAAGGTAAGAAGTTCAATCACGAAAGTGGCTTTATATCAGCTGAACCCACGAAAGCTATGACA	3630	abundance of sequences	2023-11-13	https://www.ncbi.nlm.nih.gov/nucleotide/AB972197.1	Best NCBI Blast hit at 100% sequence similarity
Kyphosus vaigiensis (Quoy & Gaimard, 1825)	CACCGCGGTTATACGAGAGGCCCAAGTTGATAGACTCCGGCGTAAAGAGTGGTTAAGACACATCTACTAAAACTAAAGCCGAACGCCCTCAGGGCTGTTATACGCTCCCGAAGGTAAGAAGTTCAATCACGAAAGTGGCTTTATATCAGCTGAACCCACGAAAGCTAGGACA	21717	abundance of sequences	2023-11-13	https://www.ncbi.nlm.nih.gov/nucleotide/MZ598266.1	Best NCBI Blast hit at 99.42% sequence similarity
Lagocephalus spadiceus (Richardson, 1845)	CACCGCGGTTATACGAGAGGCCCAAGTTGTTAACCCTCGGCGTAAAGAGTGGTTAGAGTACCCCTACAGACTAAGGCCGAACACCTTCAGGGCAGTTATACGCTTTCGAAGGCATGAAGCACATCCACGAAAGTAGCCTTACCCAATCCGAATCCACGAAAGCCAGGGAA	132	abundance of sequences	2023-11-13	https://www.ncbi.nlm.nih.gov/nucleotide/KF781137.1	Best NCBI Blast hit at 97.55% sequence similarity
Lates calcarifer (Bloch, 1790)	CACCGCGGTTATACGAGTTGGCCCAAGTTGACAGACAACGGCGTAAAGAGTGGTTAAGGAAACTTGAAACTAAAGTCGAACGCTCTCTTCGAGCTGTTATACGCGTACGAGACTACGAAGCTCAGCCACGAAAGTGACTTTACAACCCCTGACCCCACGAAAGCTAAGAAA	27	abundance of sequences	2023-11-13	https://www.ncbi.nlm.nih.gov/nucleotide/KY213962.1	Best NCBI Blast hit at 97.08% sequence similarity
Lethrinus atkinsoni Seale, 1910	CACCGCGGTTATACGAGAGGCCCAAGTTGATGACAACCGGCGTAAAGAGTGGTTAAGATTAGTCTTCCATTAAAGTCGAATATCTTCAAGGCTGTTATACGCACCCGAAGACTAGAAGCCCAACTACGAAAGTGACTTTATTTTATCTGACCCCACAAAAGCTAGGGCA	78	abundance of sequences	2023-11-13	https://www.ncbi.nlm.nih.gov/nucleotide/LC036859.1	Best NCBI Blast hit at 100% sequence similarity
Lethrinus harak (Forsskal, 1775)	CACCGCGGTTATACGAGAGGCCCAAGTTGACAACCCTCGGCGTAAAGAGTGGTTAAGATCCCCCTTCCATTAAAGTCGAATGTCTTCAAGGCTGTTATACGCACCCGAAGACTAGAAGCCCAACTACGAAAGTGACTTTATCTTATCTGACCCCACGAAAGCTAGGGCA	1195	abundance of sequences	2023-11-13	https://www.ncbi.nlm.nih.gov/nucleotide/MZ605645.1	Best NCBI Blast hit at 97.04% sequence similarity
Lethrinus nebulosus (Forsskal, 1775)	CACCGCGGTTATACGAGAGGCCCAAGTTGACAACCATCGGCGTAAAGAGTGGTTAAGATTACCCTTCCATTAAAGTCGAATATCTTCAAGGCTGTTATACGCACCCGAAGACTAGAAGCCCAACTACGAAAGTGACTTTATTTTATCTGACCCCACAAAAGCTAGGGCA	8	abundance of sequences	2023-11-13	https://www.ncbi.nlm.nih.gov/nucleotide/LC645339.1	Best NCBI Blast hit at 100% sequence similarity
Lethrinus ornatus Valenciennes, 1830	CACCGCGGTTATACGAGAGGCCCAAGTTGACAACCGCCGGCGTAAAGAGTGGTTAAGATCCCCCTCCCCCTCCATTAAAGTCGAATATCTTCAAGGCTGTTATACGCACCCGGAGACTAGAAGCCCAACTACGAAAGTGACTTTATCTTATCTGATGCCACAAAAGCTAGGGTA	427	abundance of sequences	2023-11-13	https://www.ncbi.nlm.nih.gov/nucleotide/LC458429.1	Best NCBI Blast hit at 100% sequence similarity
Lethrinus xanthochilus Klunzinger, 1870	CACCGCGGTTATACGAGAGACCCAAGTTGACAACCATCGGCGTAAAGAGTGGTTAAGATGCCCCCACATTAGAGTCGAATATCTTCAAGGCTGTTATACGCACCCGAAGACTAGAAGCCCAACTACGAAAGTGACTTTAATATAGTCCACCTGACTCCACGAAAACTGAGAAA	228	abundance of sequences	2023-11-13	https://www.ncbi.nlm.nih.gov/nucleotide/MZ597990.1	Best NCBI Blast hit at 99.28% sequence similarity
Lutjanus argentimaculatus (Forsskal, 1775)	CACCGCGGTTATACGAGAGACCCAAGTTGATAGACACCGGCGTAAAGAGTGGTTAAGATTTATTCAACACTAAAGCCGAACGCCCTCAGAGCTGTTATACGCACCCAGGGGTCAGAACTTCTTTCACGAAAGTAACTTTATTAATGCCCACCAGAATCCACGAAAGCCGGGGTA	424	abundance of sequences	2023-11-13	https://www.ncbi.nlm.nih.gov/nucleotide/MZ605467.1	Best NCBI Blast hit at 97.44% sequence similarity
Lutjanus fulviflamma (Forsskal, 1775)	CACCGCGGTTATACGAGAGACCCAAGTTGTTAGACATCGGCGTAAAGAGTGGTTAAGATTTATATAGGACTAAAGCCGAACGCCCTCAAAGCCGTTATACGCATCCGAAGGTAAGAAGCCCAACAACGAAAGTGGCTTTATGTTATCCGAATCCACGAAAGCTATGACA	1694	abundance of sequences	2023-11-13	https://www.ncbi.nlm.nih.gov/nucleotide/LC519402.1	Best NCBI Blast hit at 100% sequence similarity
Lutjanus malabaricus (Bloch & Schneider, 1801)	CACCGCGGTTATACGAGAGACCCAAGTTGTTAGATGTCGGCGTAAAGAGTGGTTAAGATTCTTATCCTAAACTAAAGCCGAACACCTTCAGAGCTGTTATACGCATCCGAAGGCAAGAAGCCCAACCACGAAAGTGGCTTTATTACATCTGACCCCACGAAAGCTACGGCA	1	abundance of sequences	2023-11-13	https://www.ncbi.nlm.nih.gov/nucleotide/MZ605655.1	Best NCBI Blast hit at 100% sequence similarity
Lutjanus monostigma (Cuvier, 1828)	CACCGCGGTTATACGAGAGACCCGAGTTGTTAGACACCGGCGTAAAGAGTGGTTAAGATTTATCCAAGACTAAAGCCGAACGCCCTCAAAGCCGTTATACGCACCCGAAGGTAAGAAGCCCAACCACGAAAGTGGCTTTATATTTATCCGAACCCACGAAAGCTATGACA	747	abundance of sequences	2023-11-13	https://www.ncbi.nlm.nih.gov/nucleotide/LC499279.1	Best NCBI Blast hit at 100% sequence similarity
Lutjanus stellatus Akazaki, 1983	CACCGCGGTTATACGAGAGACCCAAGTTGTTAGACAACGGCGTAAAGAGTGGTTAAGATTTAATCAAGACTAAAGCCGAACGCCCTCAGAGCTGTTATACGCACCCGAAGGTAAGAAGCCCAACCACGAAAGTGGCTTTATATTATCCGAACCCACGAAAGCTATGACA	7	abundance of sequences	2023-11-13	https://www.ncbi.nlm.nih.gov/nucleotide/NC_057609.1	Best NCBI Blast hit at 100% sequence similarity
Moolgarda seheli (Forsskal, 1775)	CACCGCGGTTATACGAGAGGCCCAAGTTGATAGTTATCGGCGTAAAGAGTGGTTAAGTTAGCCCCAACAACACTAAAGCCGAACGCCCCCAAAACCGTTATACGTTCTCGGGGGTATGAAGCCCAACTACGAAAGTGGCTTTAAAATACCCGACCCCACGAAAGCTGTGAAA	7987	abundance of sequences	2023-11-13	https://www.ncbi.nlm.nih.gov/nucleotide/MZ605660.1	Best NCBI Blast hit at 100% sequence similarity
Mugil cephalus Linnaeus, 1758	CACCGCGGTTATACGAAAGACCCAAGCTGATAGATACCGGCGTAAAGAGTGGTTAAGTATCCTAATAGAACTAAAGCCGAACGCCCTCAAGACCGTTATACGTTTCCGAAGGTATGAAGCCCAACTACGAAAGTAACTTTAACCCATTATGAACCCACGAAAGCTAGGACA	1369	abundance of sequences	2023-11-13	https://www.ncbi.nlm.nih.gov/nucleotide/KF374974.1	Best NCBI Blast hit at 97.18% sequence similarity
Mugilogobius chulae (Smith, 1932)	CACCGCGGTTATACGAGAGGCCCAAGTTGACAAATTTCGGCATAAAAAGTGATTAATATATGTTTTTACTAAAGTCAAACATCTTCAAAGCTGTCATATGCTCCCGAAGACAGGAGACCCTTCAACGAAAGTGACTTTAAACACTATTACCTCACGAAAGCTAGGACA	6	abundance of sequences	2023-11-13	https://www.ncbi.nlm.nih.gov/nucleotide/LC552478.1	Best NCBI Blast hit at 100% sequence similarity
Myripristis kuntee Valenciennes, 1831	CACCGCGGTTATACGAGAGGTCCAAGTTGATAGAAACCGGCGTAAAGAGTGGTTAGGATATTCCATCTTACTAAAGCCAAACACCTTCAGAACTGTTATACGTACCCGAAGGCATGAAGAACCACTACGAAAGTGGCTTTATTAACCCTGAACCCACGAAAGCTATGCCA	284	abundance of sequences	2023-11-13	https://www.ncbi.nlm.nih.gov/nucleotide/LC340079.1	Best NCBI Blast hit at 100% sequence similarity
Neopomacentrus cyanomos (Bleeker, 1856)	AACCGCGGTTACACGGGGGGCTCAAGTTGACAGACGCCGGCGTAAAGCGTGGTTAGGGAAACATTTTAAACTAAAGCCGAACGTCCTCAGAGCAGTTCAACGCTTCCGAGTTAAGAAGACCTATCACGAAAGTAGCTTTACCTTACCTGACCCCACGAAAGCTGTGGCA	5	abundance of sequences	2023-11-13	https://www.ncbi.nlm.nih.gov/nucleotide/LC104630.1	Best NCBI Blast hit at 100% sequence similarity
Nuchequula nuchalis (Temminck & Schlegel, 1845)	CACCGCGGTTATACGAGAGACCCAAATTGACAGTACCCGGCATAAAGTGTGGTTATGGAGTTTTTTTATAAAGTGGAATACCCCCTAAACTGTTATACGCACCCAGGGGTCAGAACTTCTTTCACGAAAGTAACTTTATTAATGCCCACCAGAATCCACGAAAGCCGGGGTA	2	abundance of sequences	2023-11-13	https://www.ncbi.nlm.nih.gov/nucleotide/MZ469588.1	Best NCBI Blast hit at 100% sequence similarity
Odontamblyopus lacepedii (Temminck & Schlegel, 1845)	CACCGCGGTTATACGAGGGGCCCAAGTTGACAAGCTAACGGCGTAAAAAGTGGGTCGTATGACATAAAAACTAAAGCCAAACACCTTCAAAGTTGTTATACACTATCGAAGGCAGGAAGTACTTCCACGAAAGTGACTTTAAACCTTACAACCCCACGAAAGCTAGGGAAA	161	abundance of sequences	2023-11-13	https://www.ncbi.nlm.nih.gov/nucleotide/NC_030374.1	Best NCBI Blast hit at 100% sequence similarity
Odonus niger (Ruppell, 1836)	CACCGCGGTTATACGAGAGGCCCGAGCTGACAGACACCGGCGTAAAGAGTGGTTAGGAAAACACGATAAATTAGAGCCGAACGCTCCCAAAGCTGTCATACGCACCCGAGAGTAAGAAGTACAACAACGAAAGTAGCTCTATTAATTCTGAACCCACGAAAGCTAAGGCA	6	abundance of sequences	2023-11-13	https://www.ncbi.nlm.nih.gov/nucleotide/MZ605669.1	Best NCBI Blast hit at 99.41% sequence similarity
Oedalechilus labiosus (Valenciennes, 1836)	CACCGCGGTTATACGAGAGGCCCAAGTTGATAGACATCGGCGTAAAGAGTGGTTAAGTAATCCCCCCACTAAAGCCGAACGCCTCCAAGACTGTAATACGTGTTCGGAGGTATGAAGCCCAACTACGAAAGTGACTTTATTTTCCCCGACTCCACGAAAGCTGCGTAA	33122	abundance of sequences	2023-11-13	https://www.ncbi.nlm.nih.gov/nucleotide/KF375008.1	Best NCBI Blast hit at 99.28% sequence similarity
Osteomugil speigleri (Bleeker, 1858)	CACCGCGGTTATACGAAAGGCCCAAGTTGATAGTTCTCGGCGTAAAGGGTGGTTAAGTTAATCTAACTATACTAAAGCCGAATACCTCCAAAACTGTAATACGTTCTCGGAGAAACGAAGCCCAACTACGAAAGTGGCTTTACAACCCCTGAACCCACGAAAGCTATGACA	43	abundance of sequences	2023-11-13	https://www.ncbi.nlm.nih.gov/nucleotide/KF374996.1	Best NCBI Blast hit at 97.58% sequence similarity
Ostorhinchus cookii (Macleay, 1881)	CACCGCGGTTATACGAGAGGCCCAAGCTGACAGTTCCCGGCGTAAAGAGTGGTTAATTATCTTTCATACTAAAGCCGAACGTCTCCAAGGTTGTATAACACATTCGAAGACATGAAGACCTATCACGAAAGTGGCTTTACACTCTTTGAACCCACGAAAGCTAGGGAA	2342	abundance of sequences	2023-11-13	https://www.ncbi.nlm.nih.gov/nucleotide/LC589579.1	Best NCBI Blast hit at 100% sequence similarity
Ostorhinchus fasciatus (White, 1790)	CACCGCGGTTATACGAGAGGCCCAAGCTGACAGTTACCGGCGTAAAGAGTGGTTAATTATTCTCTACACTAAAGCCGAACATCTCCAAAGTTGTTTAATGCACTCGAAGACATGAAGACCAACTACGAAAGTGGCTTTACACTCTTTGAACCCACGAAAGCTAGGGAA	714	abundance of sequences	2023-11-13	https://www.ncbi.nlm.nih.gov/nucleotide/MZ605672.1	Best NCBI Blast hit at 100% sequence similarity
Ostracion cubicus Linnaeus, 1758	CACCGCGGTTATACGAGAGACCCAAGTTGTTAGTCACCGGCGTAAAGCGTGGTTAAAAATATACTTCACTAAAGCCGAAAACTTTCAAAGCTGTTATACGCATCCGAAAGTAAAAAGACCAATAACGAAAGTAGCTTTACTTATTTGAACCCACGAAAGCTACGGCA	90	abundance of sequences	2023-11-13	https://www.ncbi.nlm.nih.gov/nucleotide/MH248189.1	Best NCBI Blast hit at 100% sequence similarity
Parablennius yatabei (Jordan & Snyder, 1900)	CACCGCGGTTATACGAGAGGCCCAAGCTGACAGCCCTTCGGCGTAAAGCGTGGTTAGAATAGAAATATAAATTAAAGCCGAATGCTCCCTAAGCTGTTATACGCTCTCGAGAGCTAGAAGATCTTTTACGAAAGTAACTTTATTAATGCCCACCAGAATCCACGAAAGCCGGGGTA	7	abundance of sequences	2023-11-13	https://www.ncbi.nlm.nih.gov/nucleotide/LC649218.1	Best NCBI Blast hit at 98.62% sequence similarity
Parascorpaena mossambica (Peters, 1855)	CACCGCGGTTATACGAGTGGCCCAAGTTGATACTTATCGGCGTAAAGAGTGGTTAGGGAACATATAAACTAAAGCCGAACCCCTTCAAAGCTGTTGCACGCACTCGGAGGGCAGAAGCCCAACTACGAAGGTGACTTTACAATCCCTGACCCCACGAAAGCCAAGACA	275	abundance of sequences	2023-11-13	https://www.ncbi.nlm.nih.gov/nucleotide/LC026706.1	Best NCBI Blast hit at 100% sequence similarity
Parupeneus ciliatus (Lacepede, 1802)	AACCGCGGTTATACGAGAGGCCCAAGTTGATAGGAATCGGCGTAAAGGGTGGTTAAGGGTTATTTCAAAATAAAGCCGAAGATTCTCAATGCTGTTATACGCTCTCGAGGACTCGAAGCCCCACCACGAAAGTGGCTTTACCCCGCCCCGAACCCACGAAAGCCAGGGTA	263	abundance of sequences	2023-11-13	https://www.ncbi.nlm.nih.gov/nucleotide/LC654180.1	Best NCBI Blast hit at 100% sequence similarity
Pelates quadrilineatus (Bloch, 1790)	TACCGCGGTTAAACGAGCGGCCCAAGTTGATAGGCTACGGCGTAAAGCGTGGTTAGGGGGAAATACCTAAAAACTAAAGCCGAATGCAATCATGGCTGTTATACGCTCACGATGGTTAGAAGCCCAATCACGAAAGTAGCTTTAAAACGACCTGAACCCACGAAAGCTAGGACA	157	abundance of sequences	2023-11-13	https://www.ncbi.nlm.nih.gov/nucleotide/KF999825.1	Best NCBI Blast hit at 99.43% sequence similarity
Pempheris adusta Bleeker, 1877	CACCGCGGTTATACGAGGGGCCCAAGTTGACAATTTATCGGCGTAAAGCGTGGTTAGGATTGACACTAAACTAAAGCCGAACGCCTTCCAAGCTGTTATACGCATTTGATGGTAAGAAGCACACCTACGAAAGTGGCTTTACATACTCTGAATCCACGAAAACTATGGCA	166	abundance of sequences	2023-11-13	https://www.ncbi.nlm.nih.gov/nucleotide/LC669519.1	Best NCBI Blast hit at 100% sequence similarity
Pempheris xanthoptera Tominaga, 1963	CACCGCGGTTATACGAGGGGCCCGAGTTGACAATCATCGGCGTAAAGAGTGGTTAGGATGTTTACTAAACTAAAGCCGAACGCCGTCCAAGCTGTTATACGCGTTTGATGGTAAGAAGCACACCCACGAAAGTGGCTTTACATACTCTGAATCCACGAAAACTACGATA	7243	abundance of sequences	2023-11-13	https://www.ncbi.nlm.nih.gov/nucleotide/LC037015.1	Best NCBI Blast hit at 98.82% sequence similarity
Platax teira (Forsskal, 1775)	CACCGCGGTTATACGAGAGACCCAAGTTGATAAACACCGGCGTAAAGAGTGGTTATGACTAACAATTAAACTAAAGCCGAACGCTCTCAGAGCTGTTATACGCATCCGAAAGTAAGAAGCCCAACCACGAAAGTAGCTTTACACCCCTGAACCCACGAAAGCTAAGGTA	26	abundance of sequences	2023-11-13	https://www.ncbi.nlm.nih.gov/nucleotide/NC_024580.1	Best NCBI Blast hit at 100% sequence similarity
Plectroglyphidodon dickii (Lienard, 1839)	CACCGCGGTTATACGAGGGGCTCAAGTTGACAGACAGCGGCGTAAAGCGTGGTTAAGGAACCCCCTCCCCCAAACTAAAGTCGAACGTCCTCAGAACTGTTATACGTATCCGAAGATAAGAAGCCCCATCACGAAAGTAACTTTATCTCCCCTGACCCCACGAAAGCTGTGACA	440	abundance of sequences	2023-11-13	https://www.ncbi.nlm.nih.gov/nucleotide/MW630247.1	Best NCBI Blast hit at 100% sequence similarity
Plectroglyphidodon leucozonus (Bleeker, 1859)	CACCGCGGTTATACGAGAGGCTCAAGTTGACAGACAACGGCGTAAAGAGTGGTTAGGGCAACCCCTAAAACTAAAGTCGAACACCTTCAGAACTGTTATACGTTCCCGAAGATAAGAAGCTCTATTACGAAAGTAACTTTACATACCCCGACCCCACGAAAGCTGTGACA	8672	abundance of sequences	2023-11-13	https://www.ncbi.nlm.nih.gov/nucleotide/MZ598163.1	Best NCBI Blast hit at 100% sequence similarity
Plectroglyphidodon obreptus (Whitley, 1948)	CACCGCGGTTATACGAGAGGCTCAAGTTGACAGAAGACGGCGTAAAGAGTGGTTAAGGAAACACACAAACTAAAGTCGAACGCCCTCAGGACTGTTATACGTTTCCGAAGGTAAGAAGCTCTATCACGAAAGTAACTTTATTTTTCCTGACCCCACGAAAGCTGTGGTA	225	abundance of sequences	2023-11-13	https://www.ncbi.nlm.nih.gov/nucleotide/FJ616390.1	Best NCBI Blast hit at 100% sequence similarity
Plesiops coeruleolineatus Ruppell, 1835	CACCGCGGTTATACGACAGGCCCAAGTTAATAGACATCGGCGCAAAGCGTGGTTAAGAAAACTTTACAACTAAAGCCGAATGCTTTCACGACTGTCGTACGTCCCTGAAAGTAAGAAGCTCAACTACGAAAGTGGCTTTAATAGTTCTGACCCCACGAAAGTTGGGAAA	424	abundance of sequences	2023-11-13	https://www.ncbi.nlm.nih.gov/nucleotide/LC669523.1	Best NCBI Blast hit at 100% sequence similarity
Plotosus lineatus (Thunberg, 1787)	CACCGCGGTTATACGAAAGACCCTAGTTGATACACACGGCGTAAAGGGTGGTTAAGGATAACACACAATAAAGCCAAAGATCTTCTAAGCCGTTATACGCACCCCGAAAGTCACGAGGCCCAGATACGAAAGTAGCTTTAAGACAAGCCTGACCCCACGAAAGCTAAGAAA	383	abundance of sequences	2023-11-13	https://www.ncbi.nlm.nih.gov/nucleotide/LC278075.1	Best NCBI Blast hit at 100% sequence similarity
Pomacentrus chrysurus Cuvier, 1830	CACCGCGGTTATACGAGAGGCTCAAGTTGACAGACAACGGCGTAAAGAGTGGTTAGGGAACTTTTAAAACTAAAGCCGAACGTCCTCAGAGCTGTTTAACGCTTCCGAGTTAAGAAGGTCTTTTACGAAAGTAGCTTTACCAAACCTGACCCCACGAAAGCTGTGAAA	24	abundance of sequences	2023-11-13	https://www.ncbi.nlm.nih.gov/nucleotide/LC091985.1	Best NCBI Blast hit at 100% sequence similarity
Pomadasys maculatus (Bloch, 1793)	CACCGCGGTTATACGAGAGACCCAAGCTGACAATCTCCGGCGTAAAGAGTGGTTAAGATAACTTAAATACTAAAGCCGAAAGCCCTCACAGCTGTTATACGCAATCGAGGGTAAGAAGCCCAACTACGAAAGTGGCTTTATCCTATCTGACTCCACGAAAGCTAGGGCA	499	abundance of sequences	2023-11-13	https://www.ncbi.nlm.nih.gov/nucleotide/LC458252.1	Best NCBI Blast hit at 100% sequence similarity
Pseudobalistes flavimarginatus (Ruppell, 1829)	CACCGCGGTTATACGAGAGGCCCAAGCTGACAGACACCGGCGTAAAGAGTGGTTAGGGATGACTAACAAATTAGGGCCGAACGCTTTCAAGGCTGTTATACGCACCCGAAAGTAAGAAGAACAACAACGAAAGTGGCCTTATAAGACCTGAACCCACGAAAGCTAAGGCA	216	abundance of sequences	2023-11-13	https://www.ncbi.nlm.nih.gov/nucleotide/LC499580.1	Best NCBI Blast hit at 100% sequence similarity
Pseudogobius javanicus (Bleeker, 1856)	CACCGCGGTTATACGAGAGGCCCAAGTTGACAAATGCCGGCGTAAAACGTGGTTAGTTTATCTATTGAACTAAAGTCAAACACCCTCAAAGCTGTTATACGCACTTGAAGGCAGGAAGCCCTCCCACGAAAGTGACTTTAAAGACTACTACCCCACGAAAGCTAGGGAA	79	abundance of sequences	2023-11-13	https://www.ncbi.nlm.nih.gov/nucleotide/NC_022186.1	Best NCBI Blast hit at 98.22% sequence similarity
Pterocaesio digramma (Bleeker, 1864)	AGCCGCGGTAATACGAGAGACCCAAGTTGGTAGTTACCGGCGTAAAGAGTGGTTAAGACTACACCTAACACTAAAGCCGAACGCCCTCAGGGCTGTTATACGCATCCGAAGGTAAGAAGCCCAATCACGAAAGTGGCTTTATAACATCCGAATCCACGAAAGCTATGACA	4664	abundance of sequences	2023-11-13	https://www.ncbi.nlm.nih.gov/nucleotide/LC549803.1	Best NCBI Blast hit at 97.62% sequence similarity
Rastrelliger kanagurta (Cuvier, 1816)	CACCGCGGTTATACGAGTTGGCCCAAGTTGACAGACAACGGCGTAAAGAGTGGTTAAGGAAAACTATAAACTAAAGCCGAACACCTTCAAGGCAGTCATACGTTTCCGAAGGCACGAAGCCCCTCCACGAAAGTGGCTTTACTCATCCTGACCCCACGAAAGCTAGGACA	4	abundance of sequences	2023-11-13	https://www.ncbi.nlm.nih.gov/nucleotide/NC_019624.1	Best NCBI Blast hit at 97.06% sequence similarity
Rhinecanthus aculeatus (Linnaeus, 1758)	CACCGCGGTTATACGAGAGGCCCAAGCTGACAGACATCGGCGTAAAGAGTGGTTAGGAAATATAAATTAAACTAGAGCCGAATGCTTCCAAGGCTGTTATACGCACCCGAAAGCAAGAAGTACAACAACGAAAGTGGCCCTATTAATTCTGAACCCACGAAAGCTAAAGCA	947	abundance of sequences	2023-11-13	https://www.ncbi.nlm.nih.gov/nucleotide/MZ598334.1	Best NCBI Blast hit at 99.42% sequence similarity
Salarias fasciatus (Bloch, 1786)	CACCGCGGTTATACGAGAGGCCCAAGCTGACAGACCCTCGGCGTAAAGTGTGGTTAAATAGTGTACCTACTAAGGTCGAATGCAGTCAAAACTGTTATACGTAATCGAATGCTAGAAGCCCCGTCACGAAAGTAACCTTATAATATTGAACCCACGAAAGCTAGGACA	268	abundance of sequences	2023-11-13	https://www.ncbi.nlm.nih.gov/nucleotide/AB974632.1	Best NCBI Blast hit at 100% sequence similarity
Sardinella gibbosa (Bleeker, 1849)	CACCGCGGTTATACGAGAGGCCCAAGTTGATAGTCTCGGCGTAAAGGGTGGTTATGGACATTCGCCAAACTAGAGCTGAAGACCCCCTGGGCTGTTATACGCATCTGGGAGTTCGAATCACTTATACGAAAGTGGCTTTAACATATCTGAACACACAATAGCTAAGACC	8551	abundance of sequences	2023-11-13	https://www.ncbi.nlm.nih.gov/nucleotide/LC020940.1	Best NCBI Blast hit at 98.59% sequence similarity
Sardinella lemuru Bleeker, 1853	CACCGCGGTTATACGAGAGGCCCAAGTTGATAAGCCCGGCGTAAAGAGTGGTTATGGAACCCGCCCCCACTAAAGCTAAAGAGCCCCTAAGCTGTTATACGCACTTGGAAGCTTGAACCCCTGATACGAAAGTAGCTTTATTAGTGTCCACCAGAACCCACGAAAGCCAGGGTA	7	abundance of sequences	2023-11-13	https://www.ncbi.nlm.nih.gov/nucleotide/MZ605710.1	Best NCBI Blast hit at 100% sequence similarity
Sardinops sagax (Jenyns, 1842)	CACCGCGGTTATACGAGAGACCCTAGTTAATAAAAACGGCGTAAAGAGTGGTTATGGAGAATAAGAAACTAAAGCCGAAGACCTCTTAGGCCGTCATACGTACCTAGAGGCTCGAATAACAAACACGAAAGTAGCTTTACCCCTTCCTGCCAGAACCCACGAGAGCTGGGATA	9	abundance of sequences	2023-11-13	https://www.ncbi.nlm.nih.gov/nucleotide/NC_057117.1	Best NCBI Blast hit at 97.11% sequence similarity
Saurida undosquamis (Richardson, 1848)	CACCGCGGTTATACGAGAGGCCCGAGTTGATAAACATCGGCGTAAAGTGTGGTTAGGATTTTTCCCACTAAAGTTAAACACCCCCAGAACTGTTATACGCTCCCGGGGACAGGAAGCCCAGCAGCGAAAGTGACTTTAAACCTCCGACCCCACGACAGCTATGACA	9	abundance of sequences	2023-11-13	https://www.ncbi.nlm.nih.gov/nucleotide/MZ469657.1	Best NCBI Blast hit at 100% sequence similarity
Scarus psittacus Forsskal, 1775	CACCGCGGTTATACGAAAGGCCCAAGTTGAAAAACATTCGGCGTAAAGGGTGGCTAAGGACCTATTCTAAACTAGAGCTGAATTTCTTCAAAGCTGTTATACGCTCATGAAAAGCAGAAAATCAACCACGAAAGTGGCTCTAACTATTCCTGACACCACGAAAGCTATGGCA	245	abundance of sequences	2023-11-13	https://www.ncbi.nlm.nih.gov/nucleotide/AB974622.1	Best NCBI Blast hit at 100% sequence similarity
Scarus rivulatus Valenciennes, 1840	CACCGCGGTTATACGAAAGGCCCAAGTTGAAAAACATTCGGCGTAAAGGGTGGCTAAGGACCTACCTCAAACTAGAGCTGAATTTCTTCAAAGCTGTTATACGCTCATGAAAACCAGAAAATCAACCACGAAAGTGGCTCTAATCACACCTGACACCACGAAAGCTATGGCA	1940	abundance of sequences	2023-11-13	https://www.ncbi.nlm.nih.gov/nucleotide/LC104666.1	Best NCBI Blast hit at 100% sequence similarity
Scatophagus argus (Linnaeus, 1766)	TACCGCGGTTATACGAGAGGCCCAAATTGTTAGCATATCGGCGTAAAGCGTGGTTAAGAAAACAAACTTTTACTAAAGCCGAACACCTTCAAAGCTGTCATACGCACATCGAAGGAAAGAAGACCAACTACGAAAGTGGCTTTATTACATCTGAACCCACGAAAGCTAAGAAA	28	abundance of sequences	2023-11-13	https://www.ncbi.nlm.nih.gov/nucleotide/MZ605715.1	Best NCBI Blast hit at 99.42% sequence similarity
Scolopsis ciliata (Lacepede, 1802)	CGCCGCGGTTATACGAGGGACCCAAGGTGATAGATGTCGGCGTAAAGCGTGGTTAGAACATTTCAATTAAAATTAAAGCCGAAACCCTTCACAGCAGTTACAAGTTATCGAAGCTAGAAAGCCCAATCACGAAAGTAGCTTTATAATATTTTGACCCCACGAAAACTGGGACC	2416	abundance of sequences	2023-11-13	https://www.ncbi.nlm.nih.gov/nucleotide/NC_043917.1	Best NCBI Blast hit at 100% sequence similarity
Scomber japonicus Houttuyn, 1782	CACCGCGGTTATACGATAGGCCCAAGTTGACAGACCCCGGCGTAAAGCGTGGTTAGGGAAAACTCAAAACTAAAGCCGAATATCTTCAGGGCAGTTATACGCTTCCGAAGACACGAAGCCCTTCCACGAAAGTGACTTTATTACCCCCGACCCCACGAAAGCTAGGACA	1248	abundance of sequences	2023-11-13	https://www.ncbi.nlm.nih.gov/nucleotide/LC669541.1	Best NCBI Blast hit at 100% sequence similarity
Secutor ruconius (Hamilton, 1822)	CACCGCGGTTATACGAGAGACCCAAATTGATAGTACTCGGCATAAAGTGTGGTAAAGAAAACAAACAATAAAGCCGAACTCTTCCAAGGCTGTTATACGCAACCGAAAGAAAGAAGACCAACAACGAAAGTGACTTTACCTCATCTGAACCCACGAAAGCTAGGAAA	62	abundance of sequences	2023-11-13	https://www.ncbi.nlm.nih.gov/nucleotide/KY352498.1	Best NCBI Blast hit at 100% sequence similarity
Selar crumenophthalmus (Bloch, 1793)	CACCGCGGTTATACGAGAGGCTCAAGTTGATAGACAGCGGCGTAAAGAGTGGTTAAGGAAAATATTAAATTAAAGCGGAAAGCCCTCAATGCTGTTATACGCCTTCGAAGAGACTGAACCACAACTACGAAAGTGGCTTTATTTAACCTGAACCCACGAAAGCTAAGAAA	127	abundance of sequences	2023-11-13	https://www.ncbi.nlm.nih.gov/nucleotide/LC036990.1	Best NCBI Blast hit at 100% sequence similarity
Siganus canaliculatus (Park, 1797)	CACCGCGGTTATACGAGAGACCCAAGTTGATAGACAGCGGCGTAAAGAGTGGTTAAGAACTAAACCAAAAACTAAAGCCGAACGCTCTCAAAGCTGTTATACGCACTCGAGAGTATGAAGTTCAACTACGAAAGTGGCTTTACCGCATCTGACTCCACGAAAGCTACGGCA	4960	abundance of sequences	2023-11-13	https://www.ncbi.nlm.nih.gov/nucleotide/MZ469669.1	Best NCBI Blast hit at 97.59% sequence similarity
Siganus fuscescens (Houttuyn, 1782)	CACCGCGGTTATACGAGAGACCCAAGTTGATAGACAGCGGCGTAAAGAGTGGTTAAGAACTAAACCAAAAACTAAAGCCGAACGCTCTCAAAGCTGTTATACGCACCCGGGGGTTAGAACCCCTTACACGAAAGTAGCTTTATTAGTGTCCACCAGAACCCACGAAAGCCAGGGTA	213906	abundance of sequences	2023-11-13	https://www.ncbi.nlm.nih.gov/nucleotide/LC506712.1	Best NCBI Blast hit at 100% sequence similarity
Siganus guttatus (Bloch, 1787)	CACCGCGGTTATACGAGAGGCCCAAGTTGATAAGTGTCGGCGTAAAGAGTGGTTAAGAACAAACCCTAAACTAAAGCCGAACGCTCTCAAAGCTGTCATACGCACTCGAGAGTATGAAGTTCAATTACGAAAGTGGCTTTACTTTTTCTGAACCCACGAAAGCTAGGGCA	22864	abundance of sequences	2023-11-13	https://www.ncbi.nlm.nih.gov/nucleotide/NC_024088.1	Best NCBI Blast hit at 97.08% sequence similarity
Siganus spinus (Linnaeus, 1758)	CACCGCGGTTATACGAGAGACCCAAGTTGATAGACAGCGGCGTAAAGAGTGGTTAAGAACTAAACCAAAAACTAAAGCCGAACGCTCTCAAAGCTGTTATACGCACTCGAGAGTATGAAGTTCAATTACGAAAGTGGCTTTACTTTTTCTGAACCCACGAAAGCTAGGGCA	1722	abundance of sequences	2023-11-13	https://www.ncbi.nlm.nih.gov/nucleotide/MZ597960.1	Best NCBI Blast hit at 97.08% sequence similarity
Sillago sihama (Forsskal, 1775)	CACCGCGGTTATACGAGAGGCCCAAGTTGATAGACAGCGGCGTAAAGCGTGGTTAAGGACAAAATAACTAAAGCCGAACACCCCCCAGCTGTTATACGCCCGCGGGGCGTTAGAAGCACAATTACGAAAGTAGCTTTACTACACCTGAATCCACGAAAGCTGAGGCA	1203	abundance of sequences	2023-11-13	https://www.ncbi.nlm.nih.gov/nucleotide/MZ469670.1	Best NCBI Blast hit at 99.4% sequence similarity
Sphyraena jello Cuvier, 1829	CACCGCGGTTATACGAGAGGCCCAAGTTGACAGACCACGGCGTAAAGCGTGGTTAGGGGAAAAATATTAAACTAAAGTCGAACGACCTCAAGGCTGTTATACGCTTACGAAGGTACGAAGCCCATCCACGAAAGTGACTTTAACCCCCACCTGACTCCACGAAAGCTGAGAAA	1398	abundance of sequences	2023-11-13	https://www.ncbi.nlm.nih.gov/nucleotide/MZ469674.1	Best NCBI Blast hit at 100% sequence similarity
Spratelloides delicatulus (Bennett, 1832)	CACCGCGGTTATACGAGAGGCCCTAGTCGACGACCCCGGCGTAAAGAGTGGTTATGGGACCCCTTCCTTCTTTACTAAAGCTGAACCTCCCCCAGGCCGTTATACGCTTCCGGAGGATGGAACCCCCCAGACGAAAGTAGCTTTAAACCCCCAACCAGAACCCACGACAGCCAGGGCA	2169	abundance of sequences	2023-11-13	https://www.ncbi.nlm.nih.gov/nucleotide/MZ605731.1	Best NCBI Blast hit at 100% sequence similarity
Spratelloides gracilis (Temminck & Schlegel, 1846)	CACCGCGGTTATACGAGAGACCCAAGTTGACAGACTCGGCGTAAAGAGTGGTTATGGGTACAATAAGCTAAAGCTGAACGCCTCTCAGGCTGTTATACGCTCCCAGAAGGCGGAAACTCGCAGACGAAAGTAGCTTTACCAGATAGACCAGAGCCCACGATAGCTAGGATA	951	abundance of sequences	2023-11-13	https://www.ncbi.nlm.nih.gov/nucleotide/MZ605732.1	Best NCBI Blast hit at 100% sequence similarity
Stethojulis bandanensis (Bleeker, 1851)	CACCGCGGTTATACGAGAGACCCAAGTAGATGGCCTCCGGCGTAAAGAGTGGTTAAAAATGCCCAAAACACTAAAGCCAAATAACCTCATAACTGTTATACGTTCATGAGAACAAGAAGCCCAACCACGAAAGTGGCTTTACACATTTTGACCCCACGAAAGCTAAGACA	287	abundance of sequences	2023-11-13	https://www.ncbi.nlm.nih.gov/nucleotide/MZ598014.1	Best NCBI Blast hit at 100% sequence similarity
Stethojulis terina Jordan & Snyder, 1902	CACCGCGGTTATACGAGGAACCCAAGTAGATGGCCTCCGGCGTAAAGCGTGGTTAAAATGCTAGAAAAACTAAAGCCAAATATCCTCATAACTGTTATACGTTCATGAGAGCAAGAAGCCCAACCACGAAAGTGGCTTTACACATTTGACCCCACGAAAGCTAGGGCA	1044	abundance of sequences	2023-11-13	https://www.ncbi.nlm.nih.gov/nucleotide/LC506713.1	Best NCBI Blast hit at 100% sequence similarity
Stethojulis trilineata (Bloch & Schneider, 1801)	CACCGCGGTTATACGAGAGACCCAAGTAGATGGCCCCCGGCGTAAAGAGTGGTTAGAAATGCTTGAAACACTAAAGCCAAATAGCCTCATAGCTGTTATACGCCCATGAGAACAAGAAGTCCAACTACGAAAGTGGCTTTACACATTTGACCCCACGAAAGCTAAGGCA	107	abundance of sequences	2023-11-13	https://www.ncbi.nlm.nih.gov/nucleotide/LC506688.2	Best NCBI Blast hit at 100% sequence similarity
Stolephorus waitei Jordan & Seale, 1926	CACCGCGGTTATACGAGAGGCCCTAATTGATAAATACGGCGTAAAGAGTGGTTATGGGAACCCCACACTAAAGTCGAAACCCCCTCTAACTGTTATACGCATTCAGGGATCCTAATTTCTTTTACGAAAGTGACTTTATCATTATCCACCAGAACCCACGACAGCTAGGGCA	1	abundance of sequences	2023-11-13	https://www.ncbi.nlm.nih.gov/nucleotide/NC_042684.1	Best NCBI Blast hit at 100% sequence similarity
Terapon jarbua (Forsskal, 1775)	CACCGCGGTTATACGAAAGGCCCAAGTTGATAGTTCTCGGCGTAAAGGGTGGTTAAGAAACACATTAAACTAAAGCCGAATGCCCTCAGAGCTGTTATACGCTCACGATGGTCAGAAGCCCAATCACGAAAGTAGCTTTACTTAACCTGAAGCCACGAAAGCTATGACA	27	abundance of sequences	2023-11-13	https://www.ncbi.nlm.nih.gov/nucleotide/MZ469688.1	Best NCBI Blast hit at 97.06% sequence similarity
Thryssa kammalensis (Bleeker, 1849)	CACCGCGGTTATACGAGAGACCCAAGTTGACTAATACGGCGTAAAGAGTGGTTATGGAGTCCTTACACTAAAGCCGAAAGCCCCTCAAACTGTCATACGCACCCAGGGGCCAGAATCCCACCGCACGAAAGTAGCTTTATTAACGCCCACCAGAACCCACGACAGCTAGGACA	5	abundance of sequences	2023-11-13	https://www.ncbi.nlm.nih.gov/nucleotide/MH465023.1	Best NCBI Blast hit at 99.42% sequence similarity
Thunnus tonggol (Bleeker, 1851)	CACCGCGGTTATACGAGAGGCCCAAGTTGACAGACACCGGCGTAAAGCGTGGTTAAGGTACACGAAAACTAAAGCCGAACACCTTCAGGGCAGTTATACGCATCCGAAGGCACGAAGCCCCACCACGAAAGTGGCTTTATGAACCCTGAACCCACGAAAGCTAAGAAA	101	abundance of sequences	2023-11-13	https://www.ncbi.nlm.nih.gov/nucleotide/MW232431.1	Best NCBI Blast hit at 99.39% sequence similarity
Trachinotus baillonii (Lacepede, 1801)	CACCGCGGTTATACGAGTTGGCCCAAGTTGATAGACAACGGCGTAAAGAGTGGTTAAGGAAAACAAAAACTAAAGCCGAACATCTTCAAAGCTGTCATACGCTCCCGAAAATATGAAGCCCAACCACGAAAGTGACTTTATTCCACCTGAACCCACGAAAGCTAAGAAA	832	abundance of sequences	2023-11-13	https://www.ncbi.nlm.nih.gov/nucleotide/LC458153.1	Best NCBI Blast hit at 100% sequence similarity
Trachinotus ovatus (Linnaeus, 1758)	CACCGCGGTTATACGAGTTGGCCCAAGTTGACAGACAACGGCGTAAAGAGTGGTTAAGGAAAATAAAAACTAAAGCCGAACACCTTCAAAGCTGTCATACGCTCCCGAAGATATGAAGCCCAACCACGAAAGTGACTTTACATAACCTGAACCCACGAAAGCTAAGAAA	3342	abundance of sequences	2023-11-13	https://www.ncbi.nlm.nih.gov/nucleotide/OR577193.1	Best NCBI Blast hit at 100% sequence similarity
Trachurus japonicus (Temminck & Schlegel, 1844)	CACCGCGGTTATACGAGAGGCTCAAGTTGACAGACAACGGCGTAAAGAGTGGTTAAGGAAAACATTCAACTAAAGCGGAACCCCCTCATTGCTGTTATACGCTTCCGAGGGAATGAACCCCAACTACGAAGGTGGCTTTATATTAACCTGAACCCACGAAAGCTAAGAAA	7	abundance of sequences	2023-11-13	https://www.ncbi.nlm.nih.gov/nucleotide/MZ469706.1	Best NCBI Blast hit at 100% sequence similarity
Tylosurus crocodilus (Peron & Lesueur, 1821)	CACCGCGGTTAGACGAGAGGCCTAAGTTGATAGTCTCCGGCGTAAAGAGTGGTTAGGGGGACCCTTAAACTAAAGCCGAATATTCTCACAGCTGTCATACGCACCCGAGAATAAGAAGTCCCACCACGAAAGTGGCTTTAACCCACCCGACCCCACGAAAGCTGTGGAA	552	abundance of sequences	2023-11-13	https://www.ncbi.nlm.nih.gov/nucleotide/NC_063499.1	Best NCBI Blast hit at 99.41% sequence similarity
Upeneus japonicus (Houttuyn, 1782)	CACCGCGGTTATACGAGAGGCCCAAGTTGATAAGCATCGGCGTAAAGGGTGGTTAGGGAAAACTATACAATAAAGCCGAACATCTTCAAAACTGTTATACGCACCCAGGGGTCAGAACTTCTTTCACGAAAGTAACTTTATTAATGCCCACCAGAATCCACGAAAGCCGGGGTA	306	abundance of sequences	2023-11-13	https://www.ncbi.nlm.nih.gov/nucleotide/AB355921.1	Best NCBI Blast hit at 100% sequence similarity
Zenarchopterus dunckeri Mohr, 1926	CACCGCGGTTAGACGAGAGGCCTAAGTTGATTATCTCCGGCGTAAAGCGTGGTTAAGGCAAACCTAAACTAAAGCTAAATATTTTCACAGCTGTTATACGCACCCGAAAAAAAGAAAAACTACCACGAAAGTGTCTTTAAAATACCTGACCCCACGAAAGCTATGAAA	1	abundance of sequences	2023-11-13	https://www.ncbi.nlm.nih.gov/nucleotide/MZ605488.1	Best NCBI Blast hit at 100% sequence similarity
Cheilinus sp.	CACCGCGGTTATACGAGAGGCCCAAGTGGATAGACTCCGGCATAAAGTGTGGTTAAGGATTAAATTAAACTAAAGCCGAAGACTTTCAGAGCTGTTATACGCAAATGAAAGATTGAAGCCCAACCACGAAAGTGGCTTTAACAACCCTGACGCCACGGAAGCTACGGGA	485	abundance of sequences	2023-11-13	https://www.ncbi.nlm.nih.gov/nucleotide/MZ598027.1	Best NCBI Blast hit at 100% sequence similarity
Engraulis sp.	CACCGCGGTTATACGAGAGACCCTAGTTGATTGAAGCGGCGTAAAGAGTGGTTATGGAATTTTCTACCCTAAAGCAGAAAACCTCTCAAACTGTTATACGCACCCAGAGGTTGAAACCCCTTACACGAAAGTGACTTTATTTTCGCCTACCAGAAGCCACGAAAGCTGGGACA	1922	abundance of sequences	2023-11-13	https://www.ncbi.nlm.nih.gov/nucleotide/LC604998.1	Best NCBI Blast hit at 100% sequence similarity
Enneapterygius sp.	CACCGCGGTTATACGAGAGGCCCAAGTTGATAAGTACTCGGCGTAAAGAGTGGTTAAGTTTATATTAAACTAAAGCCGAATGCCCCTCAAAACTGTTATACGTACTCGAGGTTAAGAAGCTCTAATACGAAAGTAGCTTTAATTTCCTGAACCCACGAAAGCTGTGAAA	780	abundance of sequences	2023-11-13	https://www.ncbi.nlm.nih.gov/nucleotide/LC146288.1	Best NCBI Blast hit at 99.41% sequence similarity
Gymnomuraena sp.	GTGGCTTTATAAACCTTGAACTCACGACAGTCAGGGCACAAACTGGGATTAGATACCCCACTATGCTTGACCTTAAACTACGGCGATAGACCTACAAACTTCGCCCGCCAGGGGACTACGAGCGCTAGCTTAAAACCCAAAGGACTTGGCGGTGCCTTAAACCCACCTAGAGGAGCCTGT	904	abundance of sequences	2023-11-13	https://www.ncbi.nlm.nih.gov/nucleotide/OR575550.1	Best NCBI Blast hit at 98.89% sequence similarity
Ostorhinchus sp.	CACCGCGGTTATACGAGAGGCCCAAGCTGACAGTTACCGGCGTAAAGAGTGGTTAATAGTTTTCTACACTAAAGCCGAACGTCTCCAAAGTTGTTTAATGCACCCGAAGACATGAAGACCAACTACGAAAGTGACTTTACACTCTTTGAACCCACGAAAGCTAAGAAA	3524	abundance of sequences	2023-11-13	https://www.ncbi.nlm.nih.gov/nucleotide/LC021146.1	Best NCBI Blast hit at 98.81% sequence similarity
Platax sp.	CACCGCGGTTATACGAGAGACCCAAGTTGATAAACACCGGCGTAAAGAGTGGTTATGACTAACAATTAAACTAAAGCCGAACGCTCTCAGAGCTGTTATACGCATCCGAAAGTAAGAAGCCCAACCACGAAAGTGACTTTACATAACCTGAACCCACGAAAGCTAAGAAA	746	abundance of sequences	2023-11-13	https://www.ncbi.nlm.nih.gov/nucleotide/AB972127.1	Best NCBI Blast hit at 97.02% sequence similarity
Sardinella sp.	CACCGCGGTTATACGAGAGACCCAAGTTGATGAACCCGGCGTAAAGGGTGGTTATGGAGAACACAACACTAGAGCTAAAGACCCCCTAGGCTGTTATACGCACCTGGGGGATCGAACCCCTTGCACGAAAGTGACTTTACATAACCTGAACCCACGAAAGCTAAGAAA	4241	abundance of sequences	2023-11-13	https://www.ncbi.nlm.nih.gov/nucleotide/NC_044472.1	Best NCBI Blast hit at 98.56% sequence similarity
Siganus sp.	CACCGCGGTTATACGAGAGACCCTAGTTAATAAAAACGGCGTAAAGAGTGGTTAAGAACTAAACCAAAAACTAAAGCCGAACGCTCTCAAAGCTGTTATACGCACTCGAGAGTATGAAGTTCAACTACGAAAGTGGCTTTACCCCCCTCTGAACCCACGAAAGCTAGGACA	102	abundance of sequences	2023-11-13	https://www.ncbi.nlm.nih.gov/nucleotide/LC645329.1	Best NCBI Blast hit at 97.09% sequence similarity
Thalassoma sp.	CACCGCGGTTAGACGAGAGACCCAAGTGGATGGCCCTCGGCGTAAAGAGTGGTTAAGATAATTATAAACTAAGGCCAAACGACTTTTTAGCTGTTATACGCGCGAGAAGACATGAAGCCCAACTACGAAAGTGGCCTTAAACCCCTGACCCCACGAAAGCTAGGACA	2976	abundance of sequences	2023-11-13	https://www.ncbi.nlm.nih.gov/nucleotide/MZ605742.1	Best NCBI Blast hit at 99.4% sequence similarity
